# Supplementary material for: [2-Oxido-1-naphthaldehyde (2-hydroxy­benzo­yl)hydrazonato]diphenyl­tin(IV)
Source: Acta Crystallogr Sect E Struct Rep Online. 2009 Oct 28;65(Pt 11):m1441. doi: 10.1107/S1600536809043591 (PMC2971108; doi:10.1107/S1600536809043591)
Supplement: Supplementary file 1 [file e-65-m1441-sup1.cif]

##############################################################################
###                                                                        ###
###        Electronic paper (Acta Crystallographica Section E)             ###
###                                                                        ###
##############################################################################
#                                                                            #
# This CIF contains the data in a paper accepted for publication in Acta     #
# Crystallographica Section E. It conforms to the requirements of Notes      #
# for Authors for Section E, and has been peer reviewed under the auspices   #
# of the IUCr Commission on Journals.                                        #
#                                                                            #
# Full details of the Crystallographic Information File format               #
# are given in the paper "The Crystallographic Information File (CIF):       #
# a New Standard Archive File for Crystallography" by S. R. Hall, F. H.      #
# Allen and I. D. Brown [Acta Cryst. (1991), A47, 655-685].                  #
#                                                                            #
# The current version of the core CIF dictionary is obtainable from          #
# ftp://ftp.iucr.org/pub/cif_core.dic. The current version number is 2.4.    #
#                                                                            #
# Software is freely available for graphical display of the structure(s) in  #
# this CIF.  For information consult the CIF home page http://www.iucr.org/  #
# cif/home.html                                                              #
#                                                                            #
# This file may be used for bona fide research purposes within the           #
# scientific community so long as proper attribution is given to the journal # 
# article from which it was obtained.                                        #
#                                                                            #
##############################################################################
                                             
data_I
_audit_creation_method     SHELXL-97
_chemical_name_systematic
;
[2-Oxido-1-naphthaldehyde (2-hydroxybenzoyl)hydrazonato]diphenyltin(IV)
;
_chemical_name_common     ?
_chemical_formula_moiety     'C30 H22 N2 O3 Sn'
_chemical_formula_sum     'C30 H22 N2 O3 Sn'
_chemical_formula_iupac     '[Sn (C6 H5)2 (C18 H12 N2 O3)]'
_chemical_formula_weight     577.19
_chemical_melting_point     ?
_symmetry_cell_setting     'Monoclinic'
_symmetry_space_group_name_H-M     'P 21/c'
_symmetry_space_group_name_Hall     '-P 2ybc'
loop_
    _symmetry_equiv_pos_as_xyz
    'x, y, z'
    '-x, y+1/2, -z+1/2'
    '-x, -y, -z'
    'x, -y-1/2, z-1/2'
_cell_length_a     9.4180(10)
_cell_length_b     11.0861(12)
_cell_length_c     25.668(2)
_cell_angle_alpha     90.00
_cell_angle_beta     109.547(2)
_cell_angle_gamma     90.00
_cell_volume     2525.5(4)
_cell_formula_units_Z     4
_cell_measurement_reflns_used     4435
_cell_measurement_theta_min     2.525
_cell_measurement_theta_max     24.544
_cell_measurement_temperature     293(2)
_exptl_crystal_description     block
_exptl_crystal_colour     colorless
_exptl_crystal_size_max     0.43
_exptl_crystal_size_mid     0.29
_exptl_crystal_size_min     0.20
_exptl_crystal_density_diffrn     1.518
_exptl_crystal_density_meas     ?
_exptl_crystal_density_method     'not measured'
_exptl_crystal_F_000     1160
_exptl_absorpt_coefficient_mu     1.046
_exptl_absorpt_correction_type     multi-scan
_exptl_absorpt_process_details     '(SADABS; Sheldrick, 1996)'
_exptl_absorpt_correction_T_min     0.6618
_exptl_absorpt_correction_T_max     0.8180
_exptl_special_details
;
;
_diffrn_ambient_temperature     293(2)
_diffrn_radiation_type     MoK\a
_diffrn_radiation_wavelength     0.71073
_diffrn_radiation_source     'fine-focus sealed tube'
_diffrn_radiation_monochromator     graphite
_diffrn_measurement_device_type     'Siemens SMART 1000 CCD'
_diffrn_measurement_method     '\f and \w'
_diffrn_detector_area_resol_mean     ?
_diffrn_reflns_number     12414
_diffrn_reflns_av_R_equivalents     0.0308
_diffrn_reflns_av_sigmaI/netI     0.0372
_diffrn_reflns_theta_min     1.68
_diffrn_reflns_theta_max     25.02
_diffrn_reflns_theta_full     25.02
_diffrn_measured_fraction_theta_max     0.996
_diffrn_measured_fraction_theta_full     0.996
_diffrn_reflns_limit_h_min     -11
_diffrn_reflns_limit_h_max     11
_diffrn_reflns_limit_k_min     -11
_diffrn_reflns_limit_k_max     13
_diffrn_reflns_limit_l_min     -30
_diffrn_reflns_limit_l_max     30
_diffrn_standards_number     ?
_diffrn_standards_interval_count     ?
_diffrn_standards_interval_time     ?
_diffrn_standards_decay_%     ?
_reflns_number_total     4435
_reflns_number_gt     3263
_reflns_threshold_expression     I>2\s(I)
_refine_ls_structure_factor_coef     Fsqd
_refine_ls_matrix_type     full
_refine_ls_R_factor_all     0.0560
_refine_ls_R_factor_gt     0.0334
_refine_ls_wR_factor_gt     0.0638
_refine_ls_wR_factor_ref     0.0733
_refine_ls_goodness_of_fit_ref     1.028
_refine_ls_restrained_S_all     1.028
_refine_ls_number_reflns     4435
_refine_ls_number_parameters     325
_refine_ls_number_restraints     0
_refine_ls_hydrogen_treatment     constr
_refine_ls_weighting_scheme     calc
_refine_ls_weighting_details
         'calc w=1/[\s^2^(Fo^2^)+(0.0238P)^2^+1.7663P] where P=(Fo^2^+2Fc^2^)/3'
_atom_sites_solution_hydrogens     geom
_atom_sites_solution_primary     direct
_atom_sites_solution_secondary     difmap
_refine_ls_shift/su_max     0.003
_refine_ls_shift/su_mean     0.000
_refine_diff_density_max     0.425
_refine_diff_density_min     -0.326
_refine_ls_extinction_method     none
_refine_ls_extinction_coef     ?
loop_
    _atom_type_symbol
    _atom_type_description
    _atom_type_scat_dispersion_real
    _atom_type_scat_dispersion_imag
    _atom_type_scat_source
    'C' 'C' 0.0033 0.0016
                         'International Tables Vol C Tables 4.2.6.8 and 6.1.1.4'
    'H' 'H' 0.0000 0.0000
                         'International Tables Vol C Tables 4.2.6.8 and 6.1.1.4'
    'O' 'O' 0.0106 0.0060
                         'International Tables Vol C Tables 4.2.6.8 and 6.1.1.4'
    'N' 'N' 0.0061 0.0033
                         'International Tables Vol C Tables 4.2.6.8 and 6.1.1.4'
    'Sn' 'Sn' -0.6537 1.4246
                         'International Tables Vol C Tables 4.2.6.8 and 6.1.1.4'
_computing_data_collection     'SMART (Siemens, 1996)'
_computing_cell_refinement     'SAINT (Siemens, 1996)'
_computing_data_reduction     'SAINT (Siemens, 1996)'
_computing_structure_solution     'SHELXS97 (Sheldrick, 2008)'
_computing_structure_refinement     'SHELXL97 (Sheldrick, 2008)'
_computing_molecular_graphics     'SHELXTL (Sheldrick, 2008)'
_computing_publication_material     'SHELXTL (Sheldrick, 2008)'
loop_
    _atom_site_type_symbol
    _atom_site_label
    _atom_site_fract_x
    _atom_site_fract_y
    _atom_site_fract_z
    _atom_site_U_iso_or_equiv
    _atom_site_adp_type
    _atom_site_calc_flag
    _atom_site_refinement_flags
    _atom_site_occupancy
    _atom_site_disorder_assembly
    _atom_site_disorder_group
    Sn Sn1 0.89811(3) 0.74107(2) 0.920886(10) 0.04851(10) Uani d . 1 . .
    N N1 0.8396(4) 0.4718(2) 0.91811(11) 0.0465(8) Uani d . 1 . .
    N N2 0.8343(3) 0.5736(2) 0.94938(11) 0.0434(7) Uani d . 1 . .
    O O1 0.9135(3) 0.6067(2) 0.86422(10) 0.0647(8) Uani d . 1 . .
    O O2 0.7809(4) 0.2520(2) 0.88057(12) 0.0834(10) Uani d . 1 . .
    H H2 0.7848 0.3089 0.9015 0.125 Uiso calc R 1 . .
    O O3 0.8815(3) 0.8048(2) 0.99407(10) 0.0589(7) Uani d . 1 . .
    C C1 0.8817(4) 0.4984(3) 0.87560(14) 0.0459(9) Uani d . 1 . .
    C C2 0.8935(4) 0.4009(3) 0.83892(14) 0.0493(9) Uani d . 1 . .
    C C3 0.8422(5) 0.2849(3) 0.84222(15) 0.0576(11) Uani d . 1 . .
    C C4 0.8529(6) 0.1978(4) 0.80504(18) 0.0794(14) Uani d . 1 . .
    H H4 0.8193 0.1198 0.8075 0.095 Uiso calc R 1 . .
    C C5 0.9126(7) 0.2261(5) 0.7647(2) 0.0918(17) Uani d . 1 . .
    H H5 0.9166 0.1676 0.7392 0.110 Uiso calc R 1 . .
    C C6 0.9665(7) 0.3391(5) 0.7614(2) 0.1001(19) Uani d . 1 . .
    H H6 1.0100 0.3573 0.7347 0.120 Uiso calc R 1 . .
    C C7 0.9554(6) 0.4251(4) 0.79798(17) 0.0753(14) Uani d . 1 . .
    H H7 0.9905 0.5025 0.7954 0.090 Uiso calc R 1 . .
    C C8 0.7840(4) 0.5562(3) 0.99031(14) 0.0449(9) Uani d . 1 . .
    H H8 0.7550 0.4779 0.9950 0.054 Uiso calc R 1 . .
    C C9 0.7683(4) 0.6439(3) 1.02883(13) 0.0428(9) Uani d . 1 . .
    C C10 0.8202(4) 0.7625(3) 1.02946(14) 0.0482(9) Uani d . 1 . .
    C C11 0.8110(5) 0.8440(3) 1.07056(15) 0.0557(10) Uani d . 1 . .
    H H11 0.8460 0.9225 1.0708 0.067 Uiso calc R 1 . .
    C C12 0.7523(5) 0.8097(4) 1.10938(16) 0.0609(11) Uani d . 1 . .
    H H12 0.7496 0.8648 1.1364 0.073 Uiso calc R 1 . .
    C C13 0.6946(5) 0.6924(4) 1.11023(16) 0.0561(11) Uani d . 1 . .
    C C14 0.7010(4) 0.6071(3) 1.07003(15) 0.0507(10) Uani d . 1 . .
    C C15 0.6398(5) 0.4933(4) 1.07211(17) 0.0640(12) Uani d . 1 . .
    H H15 0.6401 0.4363 1.0455 0.077 Uiso calc R 1 . .
    C C16 0.5797(6) 0.4627(4) 1.1119(2) 0.0826(15) Uani d . 1 . .
    H H16 0.5410 0.3856 1.1122 0.099 Uiso calc R 1 . .
    C C17 0.5756(6) 0.5453(5) 1.1519(2) 0.0878(16) Uani d . 1 . .
    H H17 0.5346 0.5242 1.1790 0.105 Uiso calc R 1 . .
    C C18 0.6327(6) 0.6582(4) 1.15106(18) 0.0751(14) Uani d . 1 . .
    H H18 0.6308 0.7137 1.1780 0.090 Uiso calc R 1 . .
    C C19 1.1244(4) 0.7942(3) 0.93967(14) 0.0444(9) Uani d . 1 . .
    C C20 1.2167(5) 0.8207(3) 0.99286(15) 0.0572(11) Uani d . 1 . .
    H H20 1.1779 0.8179 1.0217 0.069 Uiso calc R 1 . .
    C C21 1.3657(5) 0.8514(4) 1.0035(2) 0.0748(13) Uani d . 1 . .
    H H21 1.4275 0.8661 1.0396 0.090 Uiso calc R 1 . .
    C C22 1.4234(6) 0.8602(4) 0.9612(2) 0.0763(13) Uani d . 1 . .
    H H22 1.5236 0.8821 0.9686 0.092 Uiso calc R 1 . .
    C C23 1.3339(6) 0.8371(4) 0.9084(2) 0.0707(13) Uani d . 1 . .
    H H23 1.3723 0.8445 0.8796 0.085 Uiso calc R 1 . .
    C C24 1.1862(5) 0.8026(3) 0.89768(16) 0.0585(11) Uani d . 1 . .
    H H24 1.1268 0.7846 0.8616 0.070 Uiso calc R 1 . .
    C C25 0.7141(4) 0.8331(3) 0.86445(15) 0.0508(10) Uani d . 1 . .
    C C26 0.6817(5) 0.9491(4) 0.87485(19) 0.0700(12) Uani d . 1 . .
    H H26 0.7412 0.9868 0.9071 0.084 Uiso calc R 1 . .
    C C27 0.5624(6) 1.0113(5) 0.8384(2) 0.0913(16) Uani d . 1 . .
    H H27 0.5436 1.0907 0.8459 0.110 Uiso calc R 1 . .
    C C28 0.4723(6) 0.9565(7) 0.7916(2) 0.0969(19) Uani d . 1 . .
    H H28 0.3911 0.9980 0.7674 0.116 Uiso calc R 1 . .
    C C29 0.5006(6) 0.8424(7) 0.7803(2) 0.0976(18) Uani d . 1 . .
    H H29 0.4386 0.8050 0.7484 0.117 Uiso calc R 1 . .
    C C30 0.6228(5) 0.7797(4) 0.81640(18) 0.0751(13) Uani d . 1 . .
    H H30 0.6427 0.7013 0.8079 0.090 Uiso calc R 1 . .
loop_
    _atom_site_aniso_label
    _atom_site_aniso_U_11
    _atom_site_aniso_U_22
    _atom_site_aniso_U_33
    _atom_site_aniso_U_12
    _atom_site_aniso_U_13
    _atom_site_aniso_U_23
    Sn1 0.05637(18) 0.04439(15) 0.04495(15) -0.01070(14) 0.01717(12)
                                                                    -0.00358(12)
    N1 0.058(2) 0.0411(16) 0.0412(17) -0.0028(14) 0.0175(16) -0.0055(13)
    N2 0.048(2) 0.0421(16) 0.0400(17) -0.0043(14) 0.0142(15) -0.0034(13)
    O1 0.094(2) 0.0545(16) 0.0572(17) -0.0219(15) 0.0407(17) -0.0132(13)
    O2 0.138(3) 0.0483(16) 0.079(2) -0.0149(18) 0.057(2) -0.0112(15)
    O3 0.080(2) 0.0532(15) 0.0504(16) -0.0166(14) 0.0309(15) -0.0128(12)
    C1 0.048(3) 0.046(2) 0.039(2) -0.0072(18) 0.0094(18) -0.0046(16)
    C2 0.054(3) 0.054(2) 0.036(2) -0.0022(19) 0.0113(19) -0.0059(17)
    C3 0.071(3) 0.053(2) 0.045(2) 0.008(2) 0.014(2) -0.0043(18)
    C4 0.114(4) 0.057(3) 0.067(3) 0.009(3) 0.029(3) -0.016(2)
    C5 0.120(5) 0.091(4) 0.065(3) 0.017(3) 0.032(3) -0.029(3)
    C6 0.142(6) 0.111(4) 0.064(3) -0.014(4) 0.056(4) -0.025(3)
    C7 0.097(4) 0.079(3) 0.057(3) -0.018(3) 0.037(3) -0.015(2)
    C8 0.051(3) 0.041(2) 0.044(2) 0.0003(17) 0.0162(19) 0.0026(16)
    C9 0.043(2) 0.045(2) 0.037(2) 0.0062(17) 0.0096(17) 0.0028(15)
    C10 0.047(2) 0.050(2) 0.044(2) 0.0035(19) 0.0112(17) -0.0021(18)
    C11 0.062(3) 0.050(2) 0.052(2) 0.002(2) 0.016(2) -0.0086(18)
    C12 0.068(3) 0.063(3) 0.053(3) 0.011(2) 0.021(2) -0.010(2)
    C13 0.060(3) 0.059(2) 0.052(2) 0.013(2) 0.023(2) 0.0021(19)
    C14 0.051(3) 0.052(2) 0.050(2) 0.0134(19) 0.018(2) 0.0057(18)
    C15 0.082(4) 0.058(3) 0.066(3) 0.005(2) 0.044(3) 0.003(2)
    C16 0.112(5) 0.071(3) 0.091(4) 0.001(3) 0.069(3) 0.007(3)
    C17 0.118(5) 0.089(4) 0.084(4) 0.014(3) 0.071(4) 0.014(3)
    C18 0.097(4) 0.077(3) 0.068(3) 0.016(3) 0.050(3) -0.003(2)
    C19 0.052(2) 0.0325(18) 0.047(2) -0.0046(16) 0.0141(19) 0.0030(15)
    C20 0.063(3) 0.062(3) 0.044(2) -0.007(2) 0.014(2) 0.0018(18)
    C21 0.059(3) 0.078(3) 0.068(3) -0.011(3) -0.004(3) -0.002(2)
    C22 0.055(3) 0.067(3) 0.106(4) -0.008(2) 0.027(3) -0.003(3)
    C23 0.076(4) 0.063(3) 0.089(4) -0.010(2) 0.048(3) 0.002(2)
    C24 0.067(3) 0.063(2) 0.047(2) -0.010(2) 0.022(2) -0.0004(19)
    C25 0.050(3) 0.056(2) 0.045(2) -0.0142(19) 0.0134(19) 0.0039(17)
    C26 0.059(3) 0.066(3) 0.077(3) -0.002(2) 0.012(3) 0.005(2)
    C27 0.080(4) 0.081(4) 0.106(5) 0.008(3) 0.021(4) 0.023(3)
    C28 0.058(4) 0.141(6) 0.088(4) 0.008(4) 0.019(3) 0.052(4)
    C29 0.070(4) 0.153(6) 0.055(3) -0.024(4) 0.001(3) 0.007(4)
    C30 0.076(3) 0.087(3) 0.054(3) -0.019(3) 0.011(2) -0.006(2)
loop_
    _geom_bond_atom_site_label_1
    _geom_bond_atom_site_label_2
    _geom_bond_site_symmetry_2
    _geom_bond_distance
    _geom_bond_publ_flag
    Sn1 O1 . 2.121(2) Y
    Sn1 O3 . 2.061(2) Y
    Sn1 N2 . 2.154(3) Y
    Sn1 C19 . 2.106(4) Y
    Sn1 C25 . 2.113(4) Y
    N1 C1 . 1.313(4) ?
    N1 N2 . 1.395(4) ?
    N2 C8 . 1.303(4) ?
    O1 C1 . 1.294(4) ?
    O2 C3 . 1.348(5) ?
    O2 H2 . 0.8200 ?
    O3 C10 . 1.315(4) ?
    C1 C2 . 1.462(5) ?
    C2 C3 . 1.386(5) ?
    C2 C7 . 1.388(5) ?
    C3 C4 . 1.384(5) ?
    C4 C5 . 1.371(6) ?
    C4 H4 . 0.9300 ?
    C5 C6 . 1.364(7) ?
    C5 H5 . 0.9300 ?
    C6 C7 . 1.366(6) ?
    C6 H6 . 0.9300 ?
    C7 H7 . 0.9300 ?
    C8 C9 . 1.429(5) ?
    C8 H8 . 0.9300 ?
    C9 C10 . 1.401(5) ?
    C9 C14 . 1.461(5) ?
    C10 C11 . 1.414(5) ?
    C11 C12 . 1.346(5) ?
    C11 H11 . 0.9300 ?
    C12 C13 . 1.413(6) ?
    C12 H12 . 0.9300 ?
    C13 C18 . 1.411(5) ?
    C13 C14 . 1.415(5) ?
    C14 C15 . 1.396(5) ?
    C15 C16 . 1.366(5) ?
    C15 H15 . 0.9300 ?
    C16 C17 . 1.387(6) ?
    C16 H16 . 0.9300 ?
    C17 C18 . 1.365(6) ?
    C17 H17 . 0.9300 ?
    C18 H18 . 0.9300 ?
    C19 C20 . 1.383(5) ?
    C19 C24 . 1.389(5) ?
    C20 C21 . 1.380(6) ?
    C20 H20 . 0.9300 ?
    C21 C22 . 1.370(6) ?
    C21 H21 . 0.9300 ?
    C22 C23 . 1.359(6) ?
    C22 H22 . 0.9300 ?
    C23 C24 . 1.378(6) ?
    C23 H23 . 0.9300 ?
    C24 H24 . 0.9300 ?
    C25 C26 . 1.368(5) ?
    C25 C30 . 1.379(5) ?
    C26 C27 . 1.382(6) ?
    C26 H26 . 0.9300 ?
    C27 C28 . 1.360(7) ?
    C27 H27 . 0.9300 ?
    C28 C29 . 1.344(8) ?
    C28 H28 . 0.9300 ?
    C29 C30 . 1.397(7) ?
    C29 H29 . 0.9300 ?
    C30 H30 . 0.9300 ?
loop_
    _geom_angle_atom_site_label_1
    _geom_angle_atom_site_label_2
    _geom_angle_atom_site_label_3
    _geom_angle_site_symmetry_1
    _geom_angle_site_symmetry_3
    _geom_angle
    _geom_angle_publ_flag
    O3 Sn1 C19 . . 94.31(12) ?
    O3 Sn1 C25 . . 99.45(13) ?
    C19 Sn1 C25 . . 123.88(13) ?
    O3 Sn1 O1 . . 155.42(10) ?
    C19 Sn1 O1 . . 93.27(12) ?
    C25 Sn1 O1 . . 95.61(13) ?
    O3 Sn1 N2 . . 82.61(10) ?
    C19 Sn1 N2 . . 122.65(12) ?
    C25 Sn1 N2 . . 113.00(13) ?
    O1 Sn1 N2 . . 73.63(10) ?
    C1 N1 N2 . . 112.1(3) ?
    C8 N2 N1 . . 115.9(3) ?
    C8 N2 Sn1 . . 128.2(2) ?
    N1 N2 Sn1 . . 115.7(2) ?
    C1 O1 Sn1 . . 115.0(2) ?
    C3 O2 H2 . . 109.5 ?
    C10 O3 Sn1 . . 133.8(2) ?
    O1 C1 N1 . . 123.6(3) ?
    O1 C1 C2 . . 117.9(3) ?
    N1 C1 C2 . . 118.6(3) ?
    C3 C2 C7 . . 118.0(3) ?
    C3 C2 C1 . . 122.9(3) ?
    C7 C2 C1 . . 119.1(4) ?
    O2 C3 C4 . . 117.6(4) ?
    O2 C3 C2 . . 122.6(3) ?
    C4 C3 C2 . . 119.9(4) ?
    C5 C4 C3 . . 120.2(5) ?
    C5 C4 H4 . . 119.9 ?
    C3 C4 H4 . . 119.9 ?
    C6 C5 C4 . . 120.8(4) ?
    C6 C5 H5 . . 119.6 ?
    C4 C5 H5 . . 119.6 ?
    C5 C6 C7 . . 118.9(5) ?
    C5 C6 H6 . . 120.5 ?
    C7 C6 H6 . . 120.5 ?
    C6 C7 C2 . . 122.2(5) ?
    C6 C7 H7 . . 118.9 ?
    C2 C7 H7 . . 118.9 ?
    N2 C8 C9 . . 127.4(3) ?
    N2 C8 H8 . . 116.3 ?
    C9 C8 H8 . . 116.3 ?
    C10 C9 C8 . . 122.0(3) ?
    C10 C9 C14 . . 119.2(3) ?
    C8 C9 C14 . . 118.8(3) ?
    O3 C10 C9 . . 124.0(3) ?
    O3 C10 C11 . . 115.9(3) ?
    C9 C10 C11 . . 120.0(3) ?
    C12 C11 C10 . . 121.0(4) ?
    C12 C11 H11 . . 119.5 ?
    C10 C11 H11 . . 119.5 ?
    C11 C12 C13 . . 121.8(4) ?
    C11 C12 H12 . . 119.1 ?
    C13 C12 H12 . . 119.1 ?
    C18 C13 C12 . . 121.0(4) ?
    C18 C13 C14 . . 119.4(4) ?
    C12 C13 C14 . . 119.6(3) ?
    C15 C14 C13 . . 117.2(3) ?
    C15 C14 C9 . . 124.3(3) ?
    C13 C14 C9 . . 118.4(3) ?
    C16 C15 C14 . . 122.2(4) ?
    C16 C15 H15 . . 118.9 ?
    C14 C15 H15 . . 118.9 ?
    C15 C16 C17 . . 120.7(4) ?
    C15 C16 H16 . . 119.6 ?
    C17 C16 H16 . . 119.6 ?
    C18 C17 C16 . . 119.0(4) ?
    C18 C17 H17 . . 120.5 ?
    C16 C17 H17 . . 120.5 ?
    C17 C18 C13 . . 121.4(4) ?
    C17 C18 H18 . . 119.3 ?
    C13 C18 H18 . . 119.3 ?
    C20 C19 C24 . . 117.7(4) ?
    C20 C19 Sn1 . . 122.6(3) ?
    C24 C19 Sn1 . . 119.7(3) ?
    C21 C20 C19 . . 120.6(4) ?
    C21 C20 H20 . . 119.7 ?
    C19 C20 H20 . . 119.7 ?
    C22 C21 C20 . . 120.5(4) ?
    C22 C21 H21 . . 119.8 ?
    C20 C21 H21 . . 119.8 ?
    C23 C22 C21 . . 119.9(5) ?
    C23 C22 H22 . . 120.1 ?
    C21 C22 H22 . . 120.1 ?
    C22 C23 C24 . . 120.0(4) ?
    C22 C23 H23 . . 120.0 ?
    C24 C23 H23 . . 120.0 ?
    C23 C24 C19 . . 121.3(4) ?
    C23 C24 H24 . . 119.3 ?
    C19 C24 H24 . . 119.3 ?
    C26 C25 C30 . . 117.7(4) ?
    C26 C25 Sn1 . . 120.3(3) ?
    C30 C25 Sn1 . . 121.9(3) ?
    C25 C26 C27 . . 121.4(5) ?
    C25 C26 H26 . . 119.3 ?
    C27 C26 H26 . . 119.3 ?
    C28 C27 C26 . . 120.0(5) ?
    C28 C27 H27 . . 120.0 ?
    C26 C27 H27 . . 120.0 ?
    C29 C28 C27 . . 120.1(5) ?
    C29 C28 H28 . . 120.0 ?
    C27 C28 H28 . . 120.0 ?
    C28 C29 C30 . . 120.3(5) ?
    C28 C29 H29 . . 119.9 ?
    C30 C29 H29 . . 119.9 ?
    C25 C30 C29 . . 120.5(5) ?
    C25 C30 H30 . . 119.7 ?
    C29 C30 H30 . . 119.7 ?
loop_
    _geom_torsion_atom_site_label_1
    _geom_torsion_atom_site_label_2
    _geom_torsion_atom_site_label_3
    _geom_torsion_atom_site_label_4
    _geom_torsion_site_symmetry_1
    _geom_torsion_site_symmetry_2
    _geom_torsion_site_symmetry_3
    _geom_torsion_site_symmetry_4
    _geom_torsion
    _geom_torsion_publ_flag
    C1 N1 N2 C8 . . . . 175.7(3) ?
    C1 N1 N2 Sn1 . . . . -0.9(4) ?
    O3 Sn1 N2 C8 . . . . 11.5(3) ?
    C19 Sn1 N2 C8 . . . . 101.9(3) ?
    C25 Sn1 N2 C8 . . . . -85.7(3) ?
    O1 Sn1 N2 C8 . . . . -174.9(3) ?
    O3 Sn1 N2 N1 . . . . -172.4(2) ?
    C19 Sn1 N2 N1 . . . . -82.1(3) ?
    C25 Sn1 N2 N1 . . . . 90.4(3) ?
    O1 Sn1 N2 N1 . . . . 1.2(2) ?
    O3 Sn1 O1 C1 . . . . 14.0(5) ?
    C19 Sn1 O1 C1 . . . . 121.8(3) ?
    C25 Sn1 O1 C1 . . . . -113.7(3) ?
    N2 Sn1 O1 C1 . . . . -1.3(3) ?
    C19 Sn1 O3 C10 . . . . -137.9(3) ?
    C25 Sn1 O3 C10 . . . . 96.7(3) ?
    O1 Sn1 O3 C10 . . . . -30.3(5) ?
    N2 Sn1 O3 C10 . . . . -15.5(3) ?
    Sn1 O1 C1 N1 . . . . 1.4(5) ?
    Sn1 O1 C1 C2 . . . . -178.6(3) ?
    N2 N1 C1 O1 . . . . -0.3(5) ?
    N2 N1 C1 C2 . . . . 179.7(3) ?
    O1 C1 C2 C3 . . . . -170.6(4) ?
    N1 C1 C2 C3 . . . . 9.4(6) ?
    O1 C1 C2 C7 . . . . 7.9(6) ?
    N1 C1 C2 C7 . . . . -172.1(4) ?
    C7 C2 C3 O2 . . . . 179.7(4) ?
    C1 C2 C3 O2 . . . . -1.8(6) ?
    C7 C2 C3 C4 . . . . -0.5(6) ?
    C1 C2 C3 C4 . . . . 178.0(4) ?
    O2 C3 C4 C5 . . . . 179.3(5) ?
    C2 C3 C4 C5 . . . . -0.6(7) ?
    C3 C4 C5 C6 . . . . 1.9(8) ?
    C4 C5 C6 C7 . . . . -2.1(9) ?
    C5 C6 C7 C2 . . . . 1.1(9) ?
    C3 C2 C7 C6 . . . . 0.2(7) ?
    C1 C2 C7 C6 . . . . -178.4(5) ?
    N1 N2 C8 C9 . . . . 179.4(3) ?
    Sn1 N2 C8 C9 . . . . -4.6(6) ?
    N2 C8 C9 C10 . . . . -5.8(6) ?
    N2 C8 C9 C14 . . . . 176.5(4) ?
    Sn1 O3 C10 C9 . . . . 11.6(6) ?
    Sn1 O3 C10 C11 . . . . -169.6(3) ?
    C8 C9 C10 O3 . . . . 2.8(6) ?
    C14 C9 C10 O3 . . . . -179.5(3) ?
    C8 C9 C10 C11 . . . . -176.0(3) ?
    C14 C9 C10 C11 . . . . 1.7(5) ?
    O3 C10 C11 C12 . . . . -179.0(4) ?
    C9 C10 C11 C12 . . . . -0.2(6) ?
    C10 C11 C12 C13 . . . . -1.4(6) ?
    C11 C12 C13 C18 . . . . -179.6(4) ?
    C11 C12 C13 C14 . . . . 1.3(6) ?
    C18 C13 C14 C15 . . . . 2.1(6) ?
    C12 C13 C14 C15 . . . . -178.8(4) ?
    C18 C13 C14 C9 . . . . -178.8(4) ?
    C12 C13 C14 C9 . . . . 0.3(6) ?
    C10 C9 C14 C15 . . . . 177.3(4) ?
    C8 C9 C14 C15 . . . . -4.9(6) ?
    C10 C9 C14 C13 . . . . -1.8(5) ?
    C8 C9 C14 C13 . . . . 176.0(3) ?
    C13 C14 C15 C16 . . . . -1.8(7) ?
    C9 C14 C15 C16 . . . . 179.2(4) ?
    C14 C15 C16 C17 . . . . 0.7(8) ?
    C15 C16 C17 C18 . . . . 0.0(8) ?
    C16 C17 C18 C13 . . . . 0.4(8) ?
    C12 C13 C18 C17 . . . . 179.4(5) ?
    C14 C13 C18 C17 . . . . -1.5(7) ?
    O3 Sn1 C19 C20 . . . . 17.9(3) ?
    C25 Sn1 C19 C20 . . . . 122.4(3) ?
    O1 Sn1 C19 C20 . . . . -138.7(3) ?
    N2 Sn1 C19 C20 . . . . -66.0(3) ?
    O3 Sn1 C19 C24 . . . . -162.6(3) ?
    C25 Sn1 C19 C24 . . . . -58.2(3) ?
    O1 Sn1 C19 C24 . . . . 40.8(3) ?
    N2 Sn1 C19 C24 . . . . 113.5(3) ?
    C24 C19 C20 C21 . . . . -1.6(6) ?
    Sn1 C19 C20 C21 . . . . 177.9(3) ?
    C19 C20 C21 C22 . . . . 2.3(7) ?
    C20 C21 C22 C23 . . . . -0.9(7) ?
    C21 C22 C23 C24 . . . . -1.2(7) ?
    C22 C23 C24 C19 . . . . 1.9(7) ?
    C20 C19 C24 C23 . . . . -0.5(6) ?
    Sn1 C19 C24 C23 . . . . 180.0(3) ?
    O3 Sn1 C25 C26 . . . . 37.8(3) ?
    C19 Sn1 C25 C26 . . . . -64.0(4) ?
    O1 Sn1 C25 C26 . . . . -161.7(3) ?
    N2 Sn1 C25 C26 . . . . 123.7(3) ?
    O3 Sn1 C25 C30 . . . . -142.1(3) ?
    C19 Sn1 C25 C30 . . . . 116.1(3) ?
    O1 Sn1 C25 C30 . . . . 18.4(3) ?
    N2 Sn1 C25 C30 . . . . -56.2(4) ?
    C30 C25 C26 C27 . . . . -0.4(7) ?
    Sn1 C25 C26 C27 . . . . 179.7(4) ?
    C25 C26 C27 C28 . . . . 1.4(8) ?
    C26 C27 C28 C29 . . . . -1.0(8) ?
    C27 C28 C29 C30 . . . . -0.3(8) ?
    C26 C25 C30 C29 . . . . -0.9(7) ?
    Sn1 C25 C30 C29 . . . . 179.0(4) ?
    C28 C29 C30 C25 . . . . 1.2(8) ?
loop_
    _geom_hbond_atom_site_label_D
    _geom_hbond_atom_site_label_H
    _geom_hbond_atom_site_label_A
    _geom_hbond_site_symmetry_A
    _geom_hbond_distance_DH
    _geom_hbond_distance_HA
    _geom_hbond_distance_DA
    _geom_hbond_angle_DHA
    _geom_hbond_publ_flag
    O2 H2 N1 . 0.82 1.89 2.611(5) 146 y
data_global
_journal_date_recd_electronic     2009-10-05
_journal_date_accepted     2009-10-22
_journal_name_full     'Acta Crystallographica, Section E'
_journal_year     2009
_journal_volume     65
_journal_issue     11
_journal_page_first     m1441
_journal_page_last     m1441
_journal_paper_category     QM
_journal_coeditor_code     HY2239
_publ_contact_author_name     'Prof. Handong Yin'
_publ_contact_author_address
;
  College of Chemistry and Chemical Engineering
  Liaocheng University
  Shandong 252059
  People's Republic of China
;
_publ_contact_author_email     handongyin@163.com
_publ_contact_author_fax     '86 635 8239121'
_publ_contact_author_phone     '86 635 8239121'
_publ_section_title
;
[2-Oxido-1-naphthaldehyde (2-hydroxybenzoyl)hydrazonato]diphenyltin(IV)
;
loop_
    _publ_author_name
    _publ_author_address
    'Jing Li'
;
  College of Chemistry and Chemical Engineering
  Liaocheng University
  Shandong 252059
  People's Republic of China
;
    'Handong Yin'
;
  College of Chemistry and Chemical Engineering
  Liaocheng University
  Shandong 252059
  People's Republic of China
;
    'Liyuan Wen'
;
  College of Chemistry and Chemical Engineering
  Liaocheng University
  Shandong 252059
  People's Republic of China
;
    'Jichun Cui'
;
  College of Chemistry and Chemical Engineering
  Liaocheng University
  Shandong 252059
  People's Republic of China
;
