# Supplementary material for: [2-Oxido-1-naphthaldehyde (2-hydroxy­benzo­yl)hydrazonato]diphenyl­tin(IV)
Source: Acta Crystallogr Sect E Struct Rep Online. 2009 Oct 28;65(Pt 11):m1441. doi: 10.1107/S1600536809043591 (PMC2971108; doi:10.1107/S1600536809043591)
Supplement: Supplementary file 2 [file e-65-m1441-Isup2.hkl]

# 
# h,k,l, Fc-squared, Fo-squared, sigma(Fo-squared) and status flag 
# 
data_I
_shelx_title ' 090929e                in P21/c' 
_shelx_refln_list_code          4 
_shelx_F_calc_maximum      408.88 
_exptl_crystal_F_000      1160.00 
_reflns_d_resolution_high  0.8404 
 
loop_ 
 _symmetry_equiv_pos_as_xyz 
 'x, y, z' 
 '-x, y+1/2, -z+1/2' 
 '-x, -y, -z' 
 'x, -y-1/2, z-1/2' 
 
_cell_length_a     9.4180 
_cell_length_b    11.0861 
_cell_length_c    25.6679 
_cell_angle_alpha  90.000 
_cell_angle_beta  109.547 
_cell_angle_gamma  90.000 
 
_shelx_F_squared_multiplier     1.000 
 
loop_ 
 _refln_index_h 
 _refln_index_k 
 _refln_index_l 
 _refln_F_squared_calc 
 _refln_F_squared_meas 
 _refln_F_squared_sigma 
 _refln_observed_status 
   1   0   0    29301.11    32443.19    417.89 o 
   2   0   0     2323.52     2602.21     65.62 o 
   3   0   0    20303.66    20849.29    304.55 o 
   4   0   0    26689.34    27955.10    407.75 o 
   5   0   0     8911.18     9121.15    195.23 o 
   6   0   0     2161.79     2149.72     98.28 o 
   7   0   0      179.22      201.79     53.54 o 
   8   0   0      240.38      227.44     56.52 o 
   9   0   0      961.00      892.91     82.62 o 
  10   0   0      718.91      727.36     92.02 o 
   1   1   0    14993.90    15719.83    107.59 o 
   2   1   0     9696.19     9942.80    220.36 o 
   3   1   0     6393.48     6188.93     88.07 o 
   4   1   0     9208.79     9760.07    180.61 o 
   5   1   0       12.01       11.70     30.87 o 
   6   1   0     3076.84     3133.96     81.42 o 
   7   1   0     3529.02     3567.81     95.01 o 
   8   1   0     1320.56     1330.96     64.11 o 
   9   1   0      420.20      459.11     80.76 o 
  10   1   0        4.89      -33.11     52.50 o 
   0   2   0    62751.54    61175.71    551.51 o 
   1   2   0    46540.11    45556.75    638.63 o 
   2   2   0     2016.15     1990.23     31.56 o 
   3   2   0     4295.32     4443.44     67.59 o 
   4   2   0     9434.14     9809.65    223.86 o 
   5   2   0     7808.04     7777.63    316.40 o 
   6   2   0     2831.88     2801.59    172.63 o 
   7   2   0      376.12      405.13     55.70 o 
   8   2   0      499.12      576.93     74.57 o 
   9   2   0      528.46      596.41     88.74 o 
  10   2   0      598.80      610.88     91.27 o 
   1   3   0      939.81      932.63     16.46 o 
   2   3   0     5607.23     5623.86     53.24 o 
   3   3   0    25860.21    26255.62    348.02 o 
   4   3   0     4147.74     4252.01     62.08 o 
   5   3   0        2.16       -7.41     20.28 o 
   6   3   0     2222.70     2220.76     78.24 o 
   7   3   0     3164.68     3247.62    219.55 o 
   8   3   0     1260.76     1207.33    161.74 o 
   9   3   0       90.01      136.36     47.87 o 
  10   3   0        0.41       -6.04     39.72 o 
   0   4   0    26128.55    25695.07    518.71 o 
   1   4   0    13623.99    13565.62    104.30 o 
   2   4   0      582.89      588.67     22.90 o 
   3   4   0     6349.93     6495.31     92.42 o 
   4   4   0    10255.48    10297.27    149.35 o 
   5   4   0     4541.89     4417.43     63.37 o 
   6   4   0     1622.71     1657.01     67.64 o 
   7   4   0       13.86      -16.93     27.79 o 
   8   4   0      313.83      242.48     56.97 o 
   9   4   0      554.64      526.62     78.22 o 
  10   4   0      249.44      299.83     56.37 o 
   1   5   0     3076.16     2822.90     38.17 o 
   2   5   0     6056.12     6090.64     70.67 o 
   3   5   0    10637.03    11000.20    109.39 o 
   4   5   0     2046.72     1935.96     60.03 o 
   5   5   0      394.74      433.56     35.75 o 
   6   5   0      836.88      790.45     53.67 o 
   7   5   0     1340.16     1246.66     67.20 o 
   8   5   0      980.73      866.40     60.52 o 
   9   5   0      220.91      200.39     64.35 o 
   0   6   0     3847.00     3806.56     70.07 o 
   1   6   0    13372.55    13811.66    115.25 o 
   2   6   0     1110.56     1062.30     23.28 o 
   3   6   0     1636.85     1636.11     47.06 o 
   4   6   0     3470.07     3381.96     71.81 o 
   5   6   0     3887.14     3789.21     81.16 o 
   6   6   0     1424.72     1448.00     55.65 o 
   7   6   0       64.80       14.93     57.42 o 
   8   6   0       37.72       15.80     35.91 o 
   9   6   0      248.30      214.74     52.49 o 
   1   7   0     2625.01     2462.48     65.70 o 
   2   7   0     7214.11     7202.95    100.17 o 
   3   7   0     6955.11     6886.40    102.98 o 
   4   7   0      570.72      579.63     41.79 o 
   5   7   0      231.34      209.29     45.71 o 
   6   7   0      733.72      768.65     50.48 o 
   7   7   0      714.22      800.99     56.35 o 
   8   7   0      413.15      571.49     64.93 o 
   0   8   0     3155.46     3214.88    115.43 o 
   1   8   0     2163.72     2120.15     52.56 o 
   2   8   0      779.35      722.65     36.79 o 
   3   8   0      312.19      300.04     58.13 o 
   4   8   0     2210.64     2119.06     62.65 o 
   5   8   0     1817.76     1958.91    183.22 o 
   6   8   0     1013.95     1100.24     54.08 o 
   7   8   0       34.53       35.87     32.32 o 
   8   8   0      155.24      110.37     46.66 o 
   1   9   0      656.22      642.14     60.92 o 
   2   9   0     3931.19     3827.30     78.42 o 
   3   9   0     1536.03     1509.77     60.15 o 
   4   9   0      334.20      483.74     52.61 o 
   5   9   0       56.58       94.49     30.10 o 
   6   9   0      336.86      442.83     48.28 o 
   7   9   0      625.14      755.86     73.04 o 
   0  10   0     1695.77     1697.52     94.85 o 
   1  10   0      311.61      351.67     43.53 o 
   2  10   0        6.86       24.02     28.90 o 
   3  10   0      155.97      155.97     37.27 o 
   4  10   0      269.35      336.49     51.44 o 
   5  10   0      128.31      179.93     47.17 o 
   6  10   0      174.19      155.92     39.27 o 
   1  11   0     1054.43     1023.01     67.41 o 
   2  11   0     1947.71     1827.55     76.82 o 
   3  11   0      756.47      784.12     57.11 o 
   4  11   0       10.90      -45.22     30.15 o 
   5  11   0      213.96      161.99     38.78 o 
   0  12   0      808.54      781.65     77.40 o 
   1  12   0      412.14      443.41     54.04 o 
   2  12   0        6.35       48.77     36.07 o 
   3  12   0       48.23       30.31     39.18 o 
   4  12   0      256.26      269.60     53.67 o 
   1  13   0       85.89       64.15     38.23 o 
 -10   1   1        1.76       40.27     52.65 o 
  -9   1   1       12.94       12.80     37.81 o 
  -8   1   1       10.75       50.48     30.62 o 
  -7   1   1       15.26       19.13     26.07 o 
  -6   1   1       21.46      -17.62     45.26 o 
  -5   1   1        5.30      -17.36     18.31 o 
  -4   1   1      166.12      177.10     27.29 o 
  -3   1   1       29.36       50.71     21.03 o 
  -2   1   1    13584.82    14304.01    119.66 o 
  -1   1   1     4044.86     4171.22     41.57 o 
   0   1   1     6302.76     6599.08     49.72 o 
   1   1   1     2436.40     2483.96     33.51 o 
   2   1   1    16932.33    18385.79    183.77 o 
   3   1   1     1329.95     1441.86     39.51 o 
   4   1   1      652.45      649.20     34.68 o 
   5   1   1        2.38       -2.37     18.88 o 
   6   1   1       21.88       21.25     25.62 o 
   7   1   1        0.58       10.69     27.80 o 
   8   1   1       47.18       16.26     30.43 o 
   9   1   1       15.50      -10.18     31.69 o 
  10   1   1        6.86       21.77     51.75 o 
 -10   2   1       18.42      -38.48     46.98 o 
  -9   2   1       51.79       -4.03     46.68 o 
  -8   2   1       89.53       50.73     33.70 o 
  -7   2   1        3.78       11.23     25.78 o 
  -6   2   1      710.70      629.40     42.49 o 
  -5   2   1       20.71        8.85     18.90 o 
  -4   2   1      176.39      171.48     23.21 o 
  -3   2   1     3023.61     3105.53     40.55 o 
  -2   2   1       79.09       96.08      8.12 o 
  -1   2   1     1534.39     1564.11     26.72 o 
   0   2   1    10229.48    10410.19     75.46 o 
   1   2   1    16465.34    17508.30    181.96 o 
   2   2   1     1387.13     1316.67     25.72 o 
   3   2   1      230.88      220.04     17.02 o 
   4   2   1      163.14      216.18     26.09 o 
   5   2   1      123.84      169.54     27.26 o 
   6   2   1       34.01        8.23     22.46 o 
   7   2   1       57.35       22.16     28.30 o 
   8   2   1      131.20       85.73     35.57 o 
   9   2   1       10.46      -38.33     42.80 o 
  10   2   1        0.00      -10.89     51.75 o 
 -10   3   1       31.42       19.39     36.21 o 
  -9   3   1        9.48      -22.28     32.05 o 
  -8   3   1      136.06      170.70     40.50 o 
  -7   3   1       68.45       59.33     24.40 o 
  -6   3   1      126.31      129.22     23.85 o 
  -5   3   1      398.11      365.64     27.10 o 
  -4   3   1      391.49      492.46     37.48 o 
  -3   3   1     3925.10     4130.86     62.25 o 
  -2   3   1     1590.37     1581.29     40.56 o 
  -1   3   1      358.63      307.75     14.65 o 
   0   3   1    18364.12    19108.77    240.47 o 
   1   3   1       35.25       38.01      5.46 o 
   2   3   1     1390.08     1390.10     53.87 o 
   3   3   1      557.32      552.31     25.90 o 
   4   3   1     1065.24     1129.62     32.05 o 
   5   3   1     1850.06     2029.91     73.95 o 
   6   3   1      517.77      636.66     79.44 o 
   7   3   1       26.97       50.37     25.05 o 
   8   3   1        1.76      -36.75     28.11 o 
   9   3   1       47.82       12.21     37.41 o 
  10   3   1        1.86      -29.98     88.44 o 
 -10   4   1        1.13       24.36     40.71 o 
  -9   4   1      118.33      106.64     41.08 o 
  -8   4   1      149.75      124.51     39.12 o 
  -7   4   1        7.68      -40.04     26.69 o 
  -6   4   1      150.90      155.28     46.98 o 
  -5   4   1       75.34       57.55     15.55 o 
  -4   4   1      857.48      966.22     58.94 o 
  -3   4   1     2230.63     2379.49     33.74 o 
  -2   4   1      595.03      634.65     25.00 o 
  -1   4   1       49.27       31.01     25.00 o 
   0   4   1       48.39       73.40     26.83 o 
   1   4   1     3193.78     3329.64     43.80 o 
   2   4   1        2.81       -5.99      5.57 o 
   3   4   1      394.13      459.42     33.60 o 
   4   4   1      565.89      571.78     25.27 o 
   5   4   1      384.07      392.77     52.72 o 
   6   4   1      137.50      108.88     33.16 o 
   7   4   1      147.66      137.43     38.86 o 
   8   4   1      200.83      114.36     42.17 o 
   9   4   1        0.08        2.41     71.89 o 
  -9   5   1        0.20       23.94     40.55 o 
  -8   5   1       26.59       45.99     35.08 o 
  -7   5   1      104.14      104.87     36.22 o 
  -6   5   1      118.56      115.66     27.50 o 
  -5   5   1      270.70      363.38     42.52 o 
  -4   5   1      326.39      414.68     33.90 o 
  -3   5   1       36.08       47.06     16.61 o 
  -2   5   1     2842.17     2898.26     43.29 o 
  -1   5   1      222.05      275.80     15.77 o 
   0   5   1     1194.42     1367.68     27.15 o 
   1   5   1      174.37      164.84     12.20 o 
   2   5   1       69.83       87.73     11.93 o 
   3   5   1     1385.30     1473.90     61.31 o 
   4   5   1       66.64       64.28     20.70 o 
   5   5   1       60.67       31.83     48.21 o 
   6   5   1       47.98      105.03     34.62 o 
   7   5   1       19.48       23.04     67.41 o 
   8   5   1        2.84      -39.15     59.06 o 
   9   5   1       10.75      -36.60     36.94 o 
  -9   6   1      149.19      118.73     45.14 o 
  -8   6   1      247.01      200.41     53.09 o 
  -7   6   1        1.94      -43.33     28.88 o 
  -6   6   1      177.70      183.86     30.96 o 
  -5   6   1      254.17      284.73     45.21 o 
  -4   6   1      171.46      186.13     27.17 o 
  -3   6   1      127.02      111.77     21.67 o 
  -2   6   1      835.22      739.09     38.27 o 
  -1   6   1      397.52      477.20     36.96 o 
   0   6   1        7.83       -1.24      9.81 o 
   1   6   1       86.53       43.91     14.86 o 
   2   6   1     2329.75     2251.70     30.92 o 
   3   6   1      351.58      383.63     30.71 o 
   4   6   1       34.39       63.01     25.90 o 
   5   6   1        4.69        4.82     20.71 o 
   6   6   1      296.42      316.98     41.78 o 
   7   6   1      101.26       91.93     40.39 o 
   8   6   1      145.56      116.62     46.48 o 
   9   6   1       25.33      -11.36     38.10 o 
  -9   7   1        4.39      -91.27     60.85 o 
  -8   7   1      262.67      208.32     47.71 o 
  -7   7   1      115.92       49.54     31.39 o 
  -6   7   1      146.20      151.62     43.57 o 
  -5   7   1        8.03      -27.44     21.85 o 
  -4   7   1       13.33       61.07     23.06 o 
  -3   7   1      127.74      156.85     24.48 o 
  -2   7   1     1023.14      944.99     37.19 o 
  -1   7   1      461.69      478.31     28.67 o 
   0   7   1      936.25      870.02     26.24 o 
   1   7   1        4.31        4.97     24.33 o 
   2   7   1        5.99       36.49     29.40 o 
   3   7   1       69.07       88.69     23.32 o 
   4   7   1      142.66      155.93     34.37 o 
   5   7   1      292.47      289.95     36.10 o 
   6   7   1      118.03      169.63     33.55 o 
   7   7   1       16.78      -11.40     35.10 o 
   8   7   1       44.99      -15.74     35.99 o 
  -8   8   1        7.70       41.62     55.70 o 
  -7   8   1        3.57       -8.69     26.91 o 
  -6   8   1       34.76       54.75     36.47 o 
  -5   8   1      287.36      351.14     38.95 o 
  -4   8   1      653.77      681.35     53.66 o 
  -3   8   1      479.00      574.40     39.15 o 
  -2   8   1      867.43      778.85     51.65 o 
  -1   8   1       44.47       59.91     20.54 o 
   0   8   1      636.24      602.06     40.28 o 
   1   8   1     1049.72     1002.64     39.13 o 
   2   8   1     2334.67     2224.88     57.60 o 
   3   8   1      549.25      588.83     46.80 o 
   4   8   1      239.34      234.32     33.12 o 
   5   8   1      252.02      310.80     37.78 o 
   6   8   1      356.91      396.40     44.29 o 
   7   8   1      119.47      131.41     37.74 o 
   8   8   1       38.92       17.38     43.46 o 
  -7   9   1      258.42      278.28     45.12 o 
  -6   9   1      501.16      611.22     52.65 o 
  -5   9   1      825.94      883.66     50.29 o 
  -4   9   1       25.02       27.64     26.15 o 
  -3   9   1      471.53      467.88     39.05 o 
  -2   9   1      607.71      608.11     38.04 o 
  -1   9   1     1393.74     1319.62     57.94 o 
   0   9   1     1505.16     1426.37     61.37 o 
   1   9   1       76.33       83.83     29.74 o 
   2   9   1      219.57      313.75     40.83 o 
   3   9   1       73.62       96.75     37.67 o 
   4   9   1      693.41      724.37     45.83 o 
   5   9   1      748.07      781.53     53.85 o 
   6   9   1       27.63       12.99     29.20 o 
   7   9   1        2.75      -38.15     29.15 o 
  -7  10   1      119.42      191.25     42.33 o 
  -6  10   1        0.75       18.40     34.22 o 
  -5  10   1      682.23      659.80     64.07 o 
  -4  10   1      800.52      787.76     56.14 o 
  -3  10   1      269.68      237.29     35.25 o 
  -2  10   1       51.14       55.21     29.88 o 
  -1  10   1       32.42       42.50     29.00 o 
   0  10   1      235.24      265.88     38.77 o 
   1  10   1      240.29      258.65     46.61 o 
   2  10   1      738.21      713.79     54.74 o 
   3  10   1      798.98      789.07     45.11 o 
   4  10   1      238.26      258.73     43.86 o 
   5  10   1        0.11      -37.88     25.25 o 
   6  10   1      366.88      327.97     46.49 o 
  -5  11   1       81.14      112.77     37.66 o 
  -4  11   1        0.63      -46.90     32.53 o 
  -3  11   1       30.28       72.89     35.83 o 
  -2  11   1      105.43      124.74     38.22 o 
  -1  11   1      595.93      624.43     72.78 o 
   0  11   1      500.61      543.32     68.83 o 
   1  11   1      218.12      251.28     41.97 o 
   2  11   1       25.58       12.64     33.46 o 
   3  11   1      226.53      253.83     47.49 o 
   4  11   1       54.93        4.44     37.76 o 
   5  11   1      115.07       74.23     36.46 o 
  -4  12   1      158.91      146.10     46.98 o 
  -3  12   1      485.51      519.82     60.94 o 
  -2  12   1      245.10      216.42     45.02 o 
  -1  12   1        4.92       17.98     41.98 o 
   0  12   1       65.04       49.83     34.97 o 
   1  12   1      578.61      639.80    123.19 o 
   2  12   1      390.23      450.52     89.63 o 
   3  12   1      194.08      176.99     46.52 o 
   4  12   1        0.54       22.63     41.13 o 
  -1  13   1      555.02      669.63     65.16 o 
   0  13   1      308.97      334.19     50.70 o 
   1  13   1      132.25      110.11     64.06 o 
 -10   0   2      219.75      166.89     66.37 o 
  -9   0   2      104.77      103.95     49.66 o 
  -8   0   2      671.25      700.07     69.20 o 
  -7   0   2     4098.04     3897.50    135.27 o 
  -6   0   2     7625.27     7488.96    180.76 o 
  -5   0   2     1055.15      882.02     56.97 o 
  -4   0   2       49.58       38.93     24.31 o 
  -3   0   2     4693.73     4703.15    102.31 o 
  -2   0   2    17391.70    18121.80    252.64 o 
  -1   0   2    37357.74    37308.49    433.70 o 
   0   0   2    38973.68    34792.09    333.43 o 
   1   0   2       76.32       78.60     13.27 o 
   2   0   2   167184.72   149140.05   1867.09 o 
   3   0   2    43996.11    44998.61    592.98 o 
   4   0   2    19557.49    20009.62    319.91 o 
   5   0   2       36.93       47.58     32.07 o 
   6   0   2      705.18      683.51     62.34 o 
   7   0   2     1787.11     1757.03     99.48 o 
   8   0   2     1000.42      942.42     80.54 o 
   9   0   2      912.91      879.33     88.59 o 
  10   0   2      108.03      122.89     60.55 o 
 -10   1   2      458.90      362.26     75.76 o 
  -9   1   2     1316.89     1238.74    158.31 o 
  -8   1   2     1362.18     1342.95     63.78 o 
  -7   1   2      154.21      130.30     39.30 o 
  -6   1   2      131.74      100.03     25.96 o 
  -5   1   2    10760.24    10613.32    148.38 o 
  -4   1   2    22094.85    22393.92    238.72 o 
  -3   1   2     8920.64     8959.63    110.90 o 
  -2   1   2    12109.27    12632.32    107.39 o 
  -1   1   2      341.98      341.69     21.13 o 
   0   1   2    11375.26    11995.37     74.37 o 
   1   1   2    34576.00    35608.33    260.43 o 
   2   1   2    83366.16    82356.05    935.18 o 
   3   1   2     2263.73     2276.97     51.23 o 
   4   1   2     4073.60     4232.58    106.34 o 
   5   1   2     7705.54     7663.33    233.11 o 
   6   1   2     6354.19     6477.00    277.40 o 
   7   1   2     1056.77     1111.61     57.86 o 
   8   1   2       17.86       -2.67     29.65 o 
   9   1   2      121.79      109.35     41.21 o 
  10   1   2      338.61      309.32     80.09 o 
 -10   2   2      166.06      123.34     59.06 o 
  -9   2   2      113.03       67.71     49.22 o 
  -8   2   2      653.91      722.47     92.99 o 
  -7   2   2     3638.12     3610.79    180.01 o 
  -6   2   2     4844.49     4845.37    129.60 o 
  -5   2   2     2303.32     2217.28     60.49 o 
  -4   2   2       33.16       53.80     13.99 o 
  -3   2   2     4187.45     4217.71     58.28 o 
  -2   2   2    10678.58    10800.87    110.05 o 
  -1   2   2    13277.28    13768.25    181.53 o 
   0   2   2    10825.97    11311.02    127.27 o 
   1   2   2      787.99      949.79     17.34 o 
   2   2   2     1322.69     1276.16     26.28 o 
   3   2   2    21814.13    22217.32    605.96 o 
   4   2   2     6405.53     6810.46    299.55 o 
   5   2   2     3311.57     3428.20     79.65 o 
   6   2   2       52.92       52.67     24.97 o 
   7   2   2     1848.92     1789.46    142.65 o 
   8   2   2     1296.52     1307.05     84.12 o 
   9   2   2      736.08      836.68    102.31 o 
  10   2   2      200.51      197.16     72.63 o 
 -10   3   2      412.08      458.52     89.11 o 
  -9   3   2     1300.24     1081.73     92.32 o 
  -8   3   2     1432.70     1319.94    102.68 o 
  -7   3   2      697.29      662.85     44.65 o 
  -6   3   2      351.97      415.42     54.33 o 
  -5   3   2     3784.46     3736.88     65.21 o 
  -4   3   2    15848.32    16405.85    178.09 o 
  -3   3   2    13731.99    14293.84    205.20 o 
  -2   3   2      259.50      261.52     16.52 o 
  -1   3   2     4798.58     4793.93     56.06 o 
   0   3   2     8794.06     9244.14    135.89 o 
   1   3   2    17139.79    17310.91    206.99 o 
   2   3   2    16904.20    17322.17    194.82 o 
   3   3   2     3273.76     3318.97     76.31 o 
   4   3   2     2387.30     2369.78     46.56 o 
   5   3   2     6544.87     6568.52     94.29 o 
   6   3   2     5161.58     5151.05    172.43 o 
   7   3   2     1314.90     1250.25     62.47 o 
   8   3   2       14.85        6.02     32.93 o 
   9   3   2      144.08       97.58     44.16 o 
  10   3   2      300.91      411.46     60.53 o 
 -10   4   2      348.42      383.55     90.38 o 
  -9   4   2        1.95       31.35     37.22 o 
  -8   4   2      268.09      356.79     50.27 o 
  -7   4   2     2058.82     2171.46    107.08 o 
  -6   4   2     2851.64     2736.59     83.55 o 
  -5   4   2     4195.65     4192.38     81.29 o 
  -4   4   2      471.60      443.74     20.03 o 
  -3   4   2     1319.71     1230.94     58.16 o 
  -2   4   2    15409.49    15588.83    144.58 o 
  -1   4   2    44966.24    45250.48    337.49 o 
   0   4   2     2888.30     2847.76     49.90 o 
   1   4   2      184.85      177.30     11.42 o 
   2   4   2     4683.02     4573.84     46.97 o 
   3   4   2     8967.01     9022.12     86.63 o 
   4   4   2     4324.38     4280.38     59.04 o 
   5   4   2     1281.29     1200.60     50.06 o 
   6   4   2      211.29      212.53     58.46 o 
   7   4   2      855.50      798.24     56.37 o 
   8   4   2     1128.01     1079.81     74.57 o 
   9   4   2      352.46      332.16     60.09 o 
  -9   5   2      964.93      871.86     91.27 o 
  -8   5   2     1253.19     1158.78    117.67 o 
  -7   5   2       26.42      -11.74     30.28 o 
  -6   5   2      281.74      330.81     41.27 o 
  -5   5   2     2788.71     2739.10     64.67 o 
  -4   5   2     6912.86     6680.32    136.82 o 
  -3   5   2     6141.17     6190.89    123.22 o 
  -2   5   2     1078.86     1100.13     33.35 o 
  -1   5   2       67.78       53.62      9.95 o 
   0   5   2     7781.58     7767.16    131.55 o 
   1   5   2    15657.06    15197.05    107.41 o 
   2   5   2     5961.80     5983.53     58.94 o 
   3   5   2     1951.05     2124.35     37.79 o 
   4   5   2     2005.46     1954.97     39.55 o 
   5   5   2     3326.52     3145.01    104.28 o 
   6   5   2     2124.57     2056.48    109.39 o 
   7   5   2      828.41      831.29     58.42 o 
   8   5   2       12.60      -35.60     32.55 o 
   9   5   2      121.93       37.06     42.26 o 
  -9   6   2        4.96        2.28     33.61 o 
  -8   6   2      778.87      824.80     64.89 o 
  -7   6   2      854.83      835.44     58.40 o 
  -6   6   2      538.09      616.00     56.58 o 
  -5   6   2     1959.25     1749.38     55.39 o 
  -4   6   2       98.52       96.27     22.71 o 
  -3   6   2     1876.84     1746.81     46.79 o 
  -2   6   2     9532.59     9619.21    113.44 o 
  -1   6   2    17231.45    17614.67    137.70 o 
   0   6   2     1416.42     1308.92     71.94 o 
   1   6   2     2191.97     2140.66     36.17 o 
   2   6   2     3031.25     2946.90     53.21 o 
   3   6   2     7746.94     7747.08    132.63 o 
   4   6   2     3083.84     3021.52    129.73 o 
   5   6   2      637.60      671.37     54.54 o 
   6   6   2        0.90        2.00     23.75 o 
   7   6   2      914.17      863.40     81.88 o 
   8   6   2      909.80      960.11     72.85 o 
   9   6   2      163.18      118.17     51.15 o 
  -9   7   2      465.90      550.61     66.46 o 
  -8   7   2      536.53      574.26     63.60 o 
  -7   7   2      105.34      101.14     39.64 o 
  -6   7   2      207.41      210.49     34.93 o 
  -5   7   2     1242.94     1283.77     83.90 o 
  -4   7   2     4980.16     4924.03    160.30 o 
  -3   7   2     3875.48     3917.53     74.36 o 
  -2   7   2       46.61       73.49     22.31 o 
  -1   7   2      695.16      597.56     22.41 o 
   0   7   2     3975.50     3793.13     63.79 o 
   1   7   2    10363.58    10293.00     98.20 o 
   2   7   2     4529.06     4561.91    113.08 o 
   3   7   2       21.47      -14.83     18.80 o 
   4   7   2     1154.21      985.74     44.39 o 
   5   7   2     1973.06     1919.17     82.48 o 
   6   7   2     1660.25     1521.35     61.39 o 
   7   7   2      389.78      499.46    140.42 o 
   8   7   2        0.58      -26.09     39.49 o 
  -8   8   2      320.85      382.47     56.84 o 
  -7   8   2      943.41      926.45     55.84 o 
  -6   8   2     1485.49     1528.41     61.99 o 
  -5   8   2      615.87      692.63     68.13 o 
  -4   8   2       11.49      -20.23     21.32 o 
  -3   8   2     2467.32     2490.13     63.87 o 
  -2   8   2     6190.92     6134.50    114.80 o 
  -1   8   2     4291.75     4317.66    127.24 o 
   0   8   2     1015.13      935.43     35.15 o 
   1   8   2      928.28      836.20     36.77 o 
   2   8   2     2200.26     2216.40     58.72 o 
   3   8   2     2449.36     2399.34     64.40 o 
   4   8   2     1435.85     1442.11     54.07 o 
   5   8   2      333.96      429.16     43.37 o 
   6   8   2      116.91      119.83     36.03 o 
   7   8   2      704.97      678.94     58.77 o 
   8   8   2      591.20      716.17    104.55 o 
  -7   9   2      229.81      283.55     44.37 o 
  -6   9   2      148.57      222.81     59.65 o 
  -5   9   2     2174.56     2270.33     71.31 o 
  -4   9   2     1633.93     1761.27     59.32 o 
  -3   9   2      137.21      130.43     28.13 o 
  -2   9   2       90.67      108.74     38.88 o 
  -1   9   2      241.38      298.46     39.44 o 
   0   9   2     1531.75     1452.85     59.90 o 
   1   9   2     1521.67     1462.25     61.80 o 
   2   9   2     1851.78     1831.20     56.92 o 
   3   9   2      126.33      151.43     29.83 o 
   4   9   2      434.73      504.70     44.64 o 
   5   9   2     1128.32     1186.30     63.83 o 
   6   9   2      606.97      713.88     57.33 o 
   7   9   2      160.54      145.77     42.65 o 
  -7  10   2      280.01      365.26     51.19 o 
  -6  10   2      664.39      705.62     74.08 o 
  -5  10   2      110.08      135.40     35.08 o 
  -4  10   2       25.82      -28.89     24.60 o 
  -3  10   2       15.78      -40.37     26.91 o 
  -2  10   2      688.59      710.60     49.04 o 
  -1  10   2     1940.34     1786.94     99.78 o 
   0  10   2      918.72      844.07     68.83 o 
   1  10   2       73.92       33.52     29.39 o 
   2  10   2      769.88      730.74     52.10 o 
   3  10   2      662.19      760.15     46.44 o 
   4  10   2     1010.04     1024.91     68.51 o 
   5  10   2        0.64      -39.02     26.02 o 
   6  10   2       46.27       33.00     34.89 o 
  -6  11   2       11.54       34.29     35.06 o 
  -5  11   2      559.33      667.58     68.79 o 
  -4  11   2      365.68      441.14     54.26 o 
  -3  11   2      405.17      483.84     54.62 o 
  -2  11   2      545.11      533.19     53.15 o 
  -1  11   2       10.75       11.03     29.14 o 
   0  11   2      925.74      837.35     54.79 o 
   1  11   2     1293.31     1225.38     63.12 o 
   2  11   2      738.70      770.19     58.76 o 
   3  11   2       18.30      -10.16     32.32 o 
   4  11   2      385.58      425.76     58.74 o 
   5  11   2      781.76      866.64     64.23 o 
  -4  12   2       28.80      -19.86     47.20 o 
  -3  12   2      103.19       99.25     43.18 o 
  -2  12   2      584.77      769.14     99.40 o 
  -1  12   2      717.24      777.04     59.45 o 
   0  12   2      197.11      163.84     42.02 o 
   1  12   2       73.38       63.62     36.84 o 
   2  12   2      575.42      650.86    119.98 o 
   3  12   2      583.63      697.66     68.02 o 
   4  12   2      300.76      357.05     92.02 o 
  -1  13   2       69.41       92.34     39.65 o 
   0  13   2      142.37      181.58     46.13 o 
   1  13   2      227.80      278.62     51.22 o 
 -10   1   3       10.86      -48.32     47.58 o 
  -9   1   3       19.44       62.30     34.52 o 
  -8   1   3       19.76       -3.83     24.87 o 
  -7   1   3       77.26       43.85     33.56 o 
  -6   1   3      228.57      301.58     49.74 o 
  -5   1   3      479.45      450.30     32.06 o 
  -4   1   3      410.87      455.34     41.39 o 
  -3   1   3       60.29       24.39     11.32 o 
  -2   1   3     5714.43     6013.78     46.65 o 
  -1   1   3      832.67      911.07     10.78 o 
   0   1   3      750.92      764.51     11.01 o 
   1   1   3     5490.52     5859.22     58.75 o 
   2   1   3    29970.44    30944.44    291.78 o 
   3   1   3      358.09      421.03     27.45 o 
   4   1   3     4849.15     5285.65    148.99 o 
   5   1   3      665.32      736.83     43.42 o 
   6   1   3      135.88      157.74     32.85 o 
   7   1   3       15.27        3.50     25.67 o 
   8   1   3       33.94       17.17     31.68 o 
   9   1   3        0.05      -17.28     51.90 o 
  10   1   3        0.00      -54.73     50.41 o 
 -10   2   3       15.88      -12.90     39.67 o 
  -9   2   3       11.46       13.57     48.47 o 
  -8   2   3       11.33      -31.79     26.27 o 
  -7   2   3      170.84      154.69     34.70 o 
  -6   2   3      422.43      481.45     58.09 o 
  -5   2   3       51.97       13.77     18.13 o 
  -4   2   3      423.59      414.16     26.40 o 
  -3   2   3        0.83       -2.75     10.31 o 
  -2   2   3     7145.46     7426.02     54.48 o 
  -1   2   3      223.36      237.29      9.72 o 
   0   2   3       50.70       36.17      7.87 o 
   1   2   3     9367.51     9633.92     67.55 o 
   2   2   3     3535.38     3690.06     43.57 o 
   3   2   3     4115.81     4421.16     75.73 o 
   4   2   3       14.32       10.52     16.66 o 
   5   2   3      292.20      306.60     34.21 o 
   6   2   3        1.65       -0.62     24.15 o 
   7   2   3      393.26      466.31     48.31 o 
   8   2   3        4.30       27.94     34.17 o 
   9   2   3        8.78        0.45     49.66 o 
  10   2   3       11.15      -46.08     48.02 o 
 -10   3   3        1.63       30.21     36.01 o 
  -9   3   3      133.25      165.95     41.26 o 
  -8   3   3      202.84      211.28     48.62 o 
  -7   3   3       14.58      -16.91     25.78 o 
  -6   3   3        0.93      -25.13     16.75 o 
  -5   3   3       35.18       36.63     41.95 o 
  -4   3   3      655.26      606.89     43.86 o 
  -3   3   3     2484.70     2696.95     50.74 o 
  -2   3   3        3.04       -5.32      6.74 o 
  -1   3   3     4467.16     4517.10     50.37 o 
   0   3   3     4052.04     4042.06     37.34 o 
   1   3   3     2253.70     2359.92     29.24 o 
   2   3   3       57.57      133.41     31.86 o 
   3   3   3     1043.05     1091.29     27.76 o 
   4   3   3      751.92      796.36     63.26 o 
   5   3   3      108.42      191.13     25.55 o 
   6   3   3      135.27      199.95     28.03 o 
   7   3   3       83.18      129.55     34.08 o 
   8   3   3      278.61      276.93     49.78 o 
   9   3   3        2.31       -3.03     37.59 o 
 -10   4   3       70.27       47.49     41.50 o 
  -9   4   3        1.85      -36.78     52.80 o 
  -8   4   3        0.65      -18.34     43.85 o 
  -7   4   3       10.98       59.03     34.32 o 
  -6   4   3      360.11      462.25     45.96 o 
  -5   4   3     1559.92     1591.66     37.15 o 
  -4   4   3      413.74      381.85     28.96 o 
  -3   4   3      136.34       97.79     53.24 o 
  -2   4   3     2656.99     2690.60     70.89 o 
  -1   4   3      891.38      763.12     37.59 o 
   0   4   3      737.29      784.95     24.84 o 
   1   4   3       15.90       15.57      6.93 o 
   2   4   3      321.85      393.41     25.59 o 
   3   4   3        0.08       17.62     10.42 o 
   4   4   3       32.79       35.73     13.73 o 
   5   4   3       55.11       31.97     17.98 o 
   6   4   3      117.81      150.04     35.68 o 
   7   4   3      291.19      268.10     67.64 o 
   8   4   3        0.24      -29.57     31.42 o 
   9   4   3       27.53      -21.67     37.12 o 
 -10   5   3        0.60       31.66     41.24 o 
  -9   5   3       56.27      136.34     42.97 o 
  -8   5   3      168.31      195.52     60.85 o 
  -7   5   3      326.02      257.61     45.24 o 
  -6   5   3      633.71      720.75     43.09 o 
  -5   5   3        7.43       63.87     21.11 o 
  -4   5   3      191.26      201.49     24.09 o 
  -3   5   3     1523.44     1507.37     40.91 o 
  -2   5   3     8740.50     9245.31    144.14 o 
  -1   5   3     1375.45     1312.34     31.29 o 
   0   5   3        3.72       -2.53      8.83 o 
   1   5   3     2850.39     2883.16     36.31 o 
   2   5   3     1045.00      970.93     21.13 o 
   3   5   3       52.38       54.11     13.25 o 
   4   5   3       65.13       82.24     16.60 o 
   5   5   3       24.83       43.27     22.66 o 
   6   5   3        4.47      -11.66     28.79 o 
   7   5   3       40.65       47.46     37.88 o 
   8   5   3       81.48        7.61     35.22 o 
   9   5   3       10.83      -32.74     37.14 o 
  -9   6   3       15.24       27.40     35.02 o 
  -8   6   3        0.39      -12.23     46.23 o 
  -7   6   3      114.40      100.03     42.43 o 
  -6   6   3     1402.20     1225.11     50.53 o 
  -5   6   3      154.76      128.42     27.61 o 
  -4   6   3       50.79       23.69     18.33 o 
  -3   6   3      447.92      512.41     55.15 o 
  -2   6   3      136.53      142.87     19.44 o 
  -1   6   3       39.09       68.10     16.47 o 
   0   6   3      304.16      284.30     17.41 o 
   1   6   3        6.01       23.60     10.38 o 
   2   6   3      687.09      619.69     24.55 o 
   3   6   3        3.33       -9.04     17.29 o 
   4   6   3        2.21      -26.64     17.76 o 
   5   6   3      163.70      144.18     29.01 o 
   6   6   3      334.67      343.19     39.80 o 
   7   6   3      117.58      160.98     45.90 o 
   8   6   3        2.29      -34.39     38.48 o 
  -9   7   3       19.06       -2.53     35.53 o 
  -8   7   3      139.89       92.37     41.07 o 
  -7   7   3      453.80      474.50     53.83 o 
  -6   7   3        0.19      -31.74     22.48 o 
  -5   7   3      114.45      131.15     27.03 o 
  -4   7   3       16.49       35.37     22.35 o 
  -3   7   3     1045.03     1020.81     40.48 o 
  -2   7   3     1750.32     1754.27     77.81 o 
  -1   7   3      685.39      599.18     22.46 o 
   0   7   3       11.79       15.58     11.03 o 
   1   7   3     1576.96     1566.35     41.44 o 
   2   7   3     1775.32     1781.09     49.91 o 
   3   7   3      573.70      628.44     38.53 o 
   4   7   3      630.66      638.69     58.97 o 
   5   7   3        7.19       17.69     24.14 o 
   6   7   3        7.47       18.74     29.58 o 
   7   7   3      101.38      127.41     45.09 o 
   8   7   3      123.77       93.84     47.12 o 
  -8   8   3       22.44       14.74     41.01 o 
  -7   8   3       94.15       85.34     35.15 o 
  -6   8   3      175.75      214.72     37.61 o 
  -5   8   3      174.95      197.90     32.42 o 
  -4   8   3      314.43      397.84     56.09 o 
  -3   8   3       94.44      212.39     47.18 o 
  -2   8   3       59.28       85.31     22.72 o 
  -1   8   3      909.99      845.78     36.60 o 
   0   8   3     1118.99     1017.26     39.20 o 
   1   8   3      581.89      551.34     34.04 o 
   2   8   3       67.41      101.38     26.09 o 
   3   8   3       81.96       65.16     35.61 o 
   4   8   3      399.20      427.77     44.78 o 
   5   8   3      544.67      588.76     49.94 o 
   6   8   3      341.68      336.81     43.73 o 
   7   8   3       75.98       55.83     34.59 o 
  -8   9   3      165.67      182.20     41.31 o 
  -7   9   3      368.93      359.33     57.19 o 
  -6   9   3      161.95      175.83     36.92 o 
  -5   9   3      260.93      265.75     43.52 o 
  -4   9   3      431.07      543.56     44.65 o 
  -3   9   3     2432.62     2432.80     64.97 o 
  -2   9   3     2235.55     2148.57     58.50 o 
  -1   9   3       18.56        7.99     26.13 o 
   0   9   3      113.08      106.42     52.27 o 
   1   9   3     1025.65      947.49     52.81 o 
   2   9   3      690.01      666.19     37.84 o 
   3   9   3      673.10      726.59     53.43 o 
   4   9   3      465.31      456.29     42.80 o 
   5   9   3        0.69        2.65     27.92 o 
   6   9   3       44.55       54.05     35.55 o 
   7   9   3      141.93       79.23     38.71 o 
  -7  10   3       72.46       95.81     38.33 o 
  -6  10   3      224.69      258.60     42.47 o 
  -5  10   3      288.63      281.95     39.86 o 
  -4  10   3      388.85      432.74     42.94 o 
  -3  10   3        0.92      -24.24     24.73 o 
  -2  10   3      281.45      341.73     78.08 o 
  -1  10   3      215.82      274.18     38.54 o 
   0  10   3      355.50      433.41     46.72 o 
   1  10   3      113.57      128.90     54.29 o 
   2  10   3       80.78       91.58     33.78 o 
   3  10   3      113.69       89.52     29.58 o 
   4  10   3      123.91      124.45     34.10 o 
   5  10   3      526.13      573.55     58.22 o 
   6  10   3      253.52      230.14     43.89 o 
  -6  11   3       81.21       32.38     43.35 o 
  -5  11   3       21.15       76.02     34.67 o 
  -4  11   3      266.85      316.31     48.82 o 
  -3  11   3      489.35      643.51     59.53 o 
  -2  11   3      306.78      405.86     49.40 o 
  -1  11   3      579.13      557.65     55.12 o 
   0  11   3       45.95       11.05     31.69 o 
   1  11   3       12.51       26.23     29.14 o 
   2  11   3      345.10      466.34     76.96 o 
   3  11   3      408.91      398.93     53.94 o 
   4  11   3      250.19      220.30     72.63 o 
   5  11   3       50.40       11.32     46.64 o 
  -4  12   3      211.47      249.88     53.81 o 
  -3  12   3      137.26      151.18     44.25 o 
  -2  12   3        0.64        7.09     32.78 o 
  -1  12   3      180.79      194.92     43.30 o 
   0  12   3      708.47      682.69     66.14 o 
   1  12   3      872.55      836.57     59.29 o 
   2  12   3       48.22       71.85     60.63 o 
   3  12   3       25.94       46.37     38.44 o 
  -1  13   3      174.19      152.72     59.21 o 
   0  13   3        9.78       16.49     35.22 o 
   1  13   3       94.20       84.88     39.70 o 
 -10   0   4      240.34      214.02     60.55 o 
  -9   0   4      457.65      680.83     79.64 o 
  -8   0   4     1484.70     1314.68     84.41 o 
  -7   0   4     4756.11     4727.02    150.04 o 
  -6   0   4      480.31      465.92     57.42 o 
  -5   0   4     4622.38     4929.55    130.95 o 
  -4   0   4    12644.81    12681.89    219.83 o 
  -3   0   4     6235.81     6178.16    122.44 o 
  -2   0   4    38415.87    39083.89    780.01 o 
  -1   0   4     3808.37     3767.00     73.23 o 
   0   0   4    25199.27    24254.77    334.22 o 
   1   0   4      910.49      948.24     38.18 o 
   2   0   4     6485.82     6395.75    124.09 o 
   3   0   4    10218.42    10234.64    187.92 o 
   4   0   4      423.81      427.74     50.26 o 
   5   0   4     3889.65     3908.53    125.28 o 
   6   0   4     3887.23     3888.70    135.87 o 
   7   0   4      739.61      757.64     72.03 o 
   8   0   4      983.20     1029.52     86.20 o 
   9   0   4        1.99      -65.55     43.70 o 
 -10   1   4      358.11      247.72     66.37 o 
  -9   1   4      653.62      637.22    118.87 o 
  -8   1   4       26.18       16.51     26.62 o 
  -7   1   4     1060.97      991.84     52.14 o 
  -6   1   4     6528.27     6445.32    131.24 o 
  -5   1   4     5485.24     5380.96     96.69 o 
  -4   1   4     3256.97     3235.00     65.61 o 
  -3   1   4      203.20      201.79     32.81 o 
  -2   1   4     4447.43     4374.47     36.80 o 
  -1   1   4    56152.30    53640.64    461.44 o 
   0   1   4    37829.42    37777.17    215.00 o 
   1   1   4    14102.83    14741.87    125.17 o 
   2   1   4     5345.94     5675.09     81.04 o 
   3   1   4    13383.73    13687.48    162.88 o 
   4   1   4    32550.56    33832.84    675.09 o 
   5   1   4     8902.04     9183.37    202.61 o 
   6   1   4      762.46      757.92     48.61 o 
   7   1   4      445.86      472.48     49.61 o 
   8   1   4      722.90      761.34     55.97 o 
   9   1   4      976.99      925.99     63.82 o 
 -10   2   4        4.12       -9.28     45.71 o 
  -9   2   4      563.40      482.32     81.43 o 
  -8   2   4     2763.95     2921.09     88.47 o 
  -7   2   4     2700.30     2626.34     78.70 o 
  -6   2   4      565.51      536.98     79.34 o 
  -5   2   4     1674.36     1678.90     42.59 o 
  -4   2   4     8450.09     8905.60     98.05 o 
  -3   2   4    16948.88    16881.89    111.76 o 
  -2   2   4    17977.83    18353.29    216.33 o 
  -1   2   4     1274.34     1327.75     18.45 o 
   0   2   4      309.98      275.09     10.44 o 
   1   2   4     1954.25     1697.52     22.37 o 
   2   2   4      510.09      457.62     16.79 o 
   3   2   4    10847.81    10929.06    159.51 o 
   4   2   4     7530.96     7451.48    116.36 o 
   5   2   4       55.89       61.55     23.64 o 
   6   2   4     2372.76     2428.37     76.00 o 
   7   2   4     3385.73     3528.19    213.42 o 
   8   2   4      904.98      870.26     57.05 o 
   9   2   4       76.11      197.16     65.03 o 
 -10   3   4      678.57      730.15     71.21 o 
  -9   3   4      596.55      608.81     60.70 o 
  -8   3   4        6.93      -14.75     51.45 o 
  -7   3   4     1576.00     1507.27     65.88 o 
  -6   3   4     4477.65     4516.18     77.57 o 
  -5   3   4    11015.64    11153.99    136.83 o 
  -4   3   4     3330.48     3217.89     43.53 o 
  -3   3   4      378.46      382.57     10.86 o 
  -2   3   4     4590.15     4493.88     52.03 o 
  -1   3   4    17721.43    18309.87    128.24 o 
   0   3   4    13849.84    14058.56     94.01 o 
   1   3   4    12606.06    12884.02    124.66 o 
   2   3   4      334.53      357.55     17.33 o 
   3   3   4     5984.46     5850.16     67.37 o 
   4   3   4     7266.04     7377.10     96.84 o 
   5   3   4     8260.72     8564.30    140.04 o 
   6   3   4      454.24      522.60     37.12 o 
   7   3   4      417.19      528.88     42.46 o 
   8   3   4      787.11      885.16     74.78 o 
   9   3   4      596.50      732.87     71.59 o 
 -10   4   4        3.13       13.15     33.87 o 
  -9   4   4     1022.36      983.33     68.68 o 
  -8   4   4     2080.65     2026.22    198.80 o 
  -7   4   4     2134.15     2095.21     77.35 o 
  -6   4   4      918.13      810.10     89.93 o 
  -5   4   4      411.84      498.99     28.15 o 
  -4   4   4     6170.16     6472.53    107.25 o 
  -3   4   4    13467.40    13611.27    294.50 o 
  -2   4   4    15197.92    15412.95    205.08 o 
  -1   4   4     5001.31     5078.43     69.09 o 
   0   4   4     9018.70     9208.90     93.99 o 
   1   4   4    10066.62    10452.20     99.47 o 
   2   4   4    14652.19    14676.27    175.70 o 
   3   4   4     2103.53     2010.85     50.78 o 
   4   4   4      588.00      602.30     25.87 o 
   5   4   4       21.00       29.59     18.87 o 
   6   4   4     2935.98     2974.18     93.70 o 
   7   4   4     1490.54     1398.27    146.46 o 
   8   4   4      268.24      292.74     54.70 o 
   9   4   4        7.52       10.78     37.07 o 
 -10   5   4      558.66      595.52     66.27 o 
  -9   5   4      398.45      426.24     55.51 o 
  -8   5   4        2.85       16.02     34.87 o 
  -7   5   4      744.50      694.61     54.83 o 
  -6   5   4     5844.21     5678.42    168.85 o 
  -5   5   4     4945.34     4759.64    153.93 o 
  -4   5   4      141.15      163.50     37.66 o 
  -3   5   4       15.95       23.53     14.45 o 
  -2   5   4     3014.73     2656.25     57.64 o 
  -1   5   4     5789.36     5639.36     58.41 o 
   0   5   4    15046.45    15618.31    111.50 o 
   1   5   4    12734.20    12954.09     97.17 o 
   2   5   4      113.22      135.95     12.12 o 
   3   5   4     6171.82     5990.36     71.60 o 
   4   5   4     7478.85     7378.18    133.40 o 
   5   5   4     3108.51     3146.57     94.60 o 
   6   5   4      206.11      219.31     43.21 o 
   7   5   4       52.55       21.65     36.68 o 
   8   5   4      609.53      645.27     83.22 o 
   9   5   4      326.85      362.96     61.84 o 
  -9   6   4      467.02      492.93     59.27 o 
  -8   6   4     1465.81     1382.45     83.67 o 
  -7   6   4      622.24      676.69     48.59 o 
  -6   6   4       39.97       27.51     24.89 o 
  -5   6   4      245.37      273.24     41.10 o 
  -4   6   4     1492.80     1399.04     67.58 o 
  -3   6   4     6984.32     6785.38    149.42 o 
  -2   6   4     2816.36     2540.81     52.89 o 
  -1   6   4      775.36      725.54     28.39 o 
   0   6   4     1626.17     1425.94     30.02 o 
   1   6   4    11816.63    11803.86     94.69 o 
   2   6   4     8093.42     7956.47     72.88 o 
   3   6   4     1759.07     1684.15     72.09 o 
   4   6   4        1.52      -28.02     18.68 o 
   5   6   4      523.04      580.82     43.93 o 
   6   6   4     1880.31     1836.61     80.24 o 
   7   6   4     1370.97     1304.71    111.41 o 
   8   6   4      174.95      116.48     47.56 o 
  -9   7   4      167.44      147.42     61.00 o 
  -8   7   4       13.93      -21.90     35.99 o 
  -7   7   4      500.56      607.60     50.22 o 
  -6   7   4     2031.71     1932.58     62.78 o 
  -5   7   4     3550.71     3577.04     79.56 o 
  -4   7   4      843.78      769.28     39.24 o 
  -3   7   4      429.89      456.61     32.55 o 
  -2   7   4     4731.66     4630.75     76.89 o 
  -1   7   4     4863.51     4764.87     59.29 o 
   0   7   4     4106.13     4024.23     50.50 o 
   1   7   4     3455.17     3370.19     45.76 o 
   2   7   4      408.89      469.98     34.69 o 
   3   7   4     6224.82     6204.91    171.17 o 
   4   7   4     2522.78     2400.33     76.65 o 
   5   7   4     1297.51     1378.69     74.13 o 
   6   7   4      155.05      179.77     46.35 o 
   7   7   4       90.63      122.64     46.27 o 
   8   7   4      394.86      419.70     65.08 o 
  -8   8   4      890.44      909.41     71.38 o 
  -7   8   4      602.85      618.96     53.02 o 
  -6   8   4      116.38       96.75     32.55 o 
  -5   8   4      203.03      191.29     43.57 o 
  -4   8   4     3104.81     3029.38     72.47 o 
  -3   8   4     6170.48     6241.40    114.60 o 
  -2   8   4     3042.97     2977.91     80.60 o 
  -1   8   4       79.91      118.87     29.28 o 
   0   8   4     1648.87     1534.94     38.90 o 
   1   8   4     5170.33     4960.76     83.36 o 
   2   8   4     5076.54     4980.09     88.45 o 
   3   8   4      323.09      451.43     39.66 o 
   4   8   4        8.60      -23.31     23.99 o 
   5   8   4      476.09      588.30     65.72 o 
   6   8   4     1179.18     1215.25     59.39 o 
   7   8   4      754.18      914.80    119.24 o 
  -8   9   4        2.24       37.44     46.23 o 
  -7   9   4      186.75      181.34     40.28 o 
  -6   9   4     1829.57     1839.39     67.80 o 
  -5   9   4     2344.67     2266.04    106.41 o 
  -4   9   4      313.13      388.46     39.19 o 
  -3   9   4     1554.47     1416.16     58.97 o 
  -2   9   4     1859.70     1834.99     55.16 o 
  -1   9   4      431.42      539.88     45.86 o 
   0   9   4      802.57      842.85     89.71 o 
   1   9   4      139.83      212.66     37.84 o 
   2   9   4        2.13        0.45     20.09 o 
   3   9   4      697.33      721.71     42.46 o 
   4   9   4     1213.25     1253.71     62.00 o 
   5   9   4      409.56      518.77     48.96 o 
   6   9   4      158.57      112.46     37.09 o 
   7   9   4       45.17       21.01     38.58 o 
  -7  10   4      615.02      703.81     59.71 o 
  -6  10   4      402.19      453.18     49.66 o 
  -5  10   4        4.86      -16.30     28.26 o 
  -4  10   4     1055.81     1036.23     54.17 o 
  -3  10   4     1792.28     1629.56     93.18 o 
  -2  10   4     1337.97     1330.30     74.20 o 
  -1  10   4      786.50      685.57     58.91 o 
   0  10   4       57.62       84.50     34.45 o 
   1  10   4     1693.37     1588.00     67.17 o 
   2  10   4     1827.75     1736.93     73.82 o 
   3  10   4     1260.18     1152.64     53.14 o 
   4  10   4       12.38       -7.06     27.26 o 
   5  10   4      431.95      517.75     52.72 o 
   6  10   4      579.92      629.01    121.77 o 
  -6  11   4      368.59      393.48     51.03 o 
  -5  11   4      814.76      905.42     68.44 o 
  -4  11   4      205.74      270.78     75.02 o 
  -3  11   4      267.47      223.76     46.00 o 
  -2  11   4      334.33      382.55     59.13 o 
  -1  11   4      761.79      818.18     52.25 o 
   0  11   4      843.66      832.05     54.19 o 
   1  11   4      183.81      208.40     83.22 o 
   2  11   4       20.90       23.53     34.97 o 
   3  11   4      519.77      532.20     59.18 o 
   4  11   4      558.00      589.14     67.15 o 
   5  11   4      212.74      270.24     57.83 o 
  -4  12   4      237.82      252.52     49.18 o 
  -3  12   4      594.12      720.52     65.23 o 
  -2  12   4      743.35      834.28     67.80 o 
  -1  12   4       44.09       65.32     34.42 o 
   0  12   4      206.29      250.00     51.45 o 
   1  12   4      680.64      786.40     61.11 o 
   2  12   4      697.25      836.70     64.82 o 
   3  12   4      248.43      227.23     49.04 o 
  -1  13   4      279.13      293.40     52.24 o 
   0  13   4      142.80      145.26     65.92 o 
 -11   1   5       46.53      -22.97     51.90 o 
 -10   1   5        8.21      -37.43     40.72 o 
  -9   1   5        4.63      -14.39     28.28 o 
  -8   1   5       53.57       13.50     27.88 o 
  -7   1   5      142.71       77.26     42.95 o 
  -6   1   5        1.67       22.45     23.49 o 
  -5   1   5      411.36      426.41     32.25 o 
  -4   1   5      125.34       89.56     18.43 o 
  -3   1   5     3359.39     3368.42     40.15 o 
  -2   1   5     8831.96     8792.86     57.42 o 
  -1   1   5     7666.64     7679.25     49.23 o 
   0   1   5     3922.26     4063.27     37.05 o 
   1   1   5       41.61       13.51     10.38 o 
   2   1   5      114.07      141.05     17.80 o 
   3   1   5      344.51      336.15     29.04 o 
   4   1   5     4353.86     4228.05     86.67 o 
   5   1   5      169.50      180.41     31.01 o 
   6   1   5        5.85       -8.67     22.62 o 
   7   1   5      313.59      372.69     46.96 o 
   8   1   5      114.78      155.72     41.72 o 
   9   1   5       34.95      -22.17     42.58 o 
 -10   2   5        2.25      -16.34     26.83 o 
  -9   2   5      143.53      136.21     37.80 o 
  -8   2   5        7.93      -39.03     43.33 o 
  -7   2   5        1.87      -35.62     23.75 o 
  -6   2   5       20.27      -23.28     15.52 o 
  -5   2   5       51.17       64.72     27.56 o 
  -4   2   5      590.08      602.87     51.53 o 
  -3   2   5     2152.04     2241.70     39.67 o 
  -2   2   5       83.59       92.40      6.80 o 
  -1   2   5      436.67      524.21     25.32 o 
   0   2   5       42.52       30.59      6.13 o 
   1   2   5     1009.70     1051.27     28.29 o 
   2   2   5     3538.72     3608.73     46.52 o 
   3   2   5     1643.17     1692.77     68.38 o 
   4   2   5     4762.06     4802.84     92.03 o 
   5   2   5       72.35       97.12     28.05 o 
   6   2   5      407.99      407.64     44.76 o 
   7   2   5        0.49       31.58     28.87 o 
   8   2   5       22.71       30.10     35.42 o 
   9   2   5        6.06       -3.13     50.11 o 
 -10   3   5      116.55      140.81     43.92 o 
  -9   3   5       37.25       60.70     54.44 o 
  -8   3   5       10.35      -44.24     29.49 o 
  -7   3   5       13.54       54.99     31.30 o 
  -6   3   5      360.82      447.07     32.48 o 
  -5   3   5      134.92      136.90     27.73 o 
  -4   3   5     1453.24     1452.56     24.34 o 
  -3   3   5      131.50      172.97     28.99 o 
  -2   3   5      784.23      900.45     17.59 o 
  -1   3   5       70.16       89.10      8.13 o 
   0   3   5      269.90      267.27     10.73 o 
   1   3   5      833.32      783.72     26.89 o 
   2   3   5       62.80       80.41     11.80 o 
   3   3   5      374.78      332.68     25.36 o 
   4   3   5       90.44       95.63     19.89 o 
   5   3   5      576.38      689.66     61.98 o 
   6   3   5       58.20       51.24     23.46 o 
   7   3   5      188.65      233.40     33.25 o 
   8   3   5        4.44      -23.65     34.72 o 
   9   3   5        5.91       -7.23     38.64 o 
 -10   4   5       11.16        9.73     32.93 o 
  -9   4   5      199.61      212.92     45.92 o 
  -8   4   5      261.88      354.57     71.96 o 
  -7   4   5       19.17      -16.89     27.37 o 
  -6   4   5      711.48      717.43     62.34 o 
  -5   4   5     1141.41     1126.49     38.55 o 
  -4   4   5       28.56       45.21     30.57 o 
  -3   4   5     2867.69     3026.62     53.16 o 
  -2   4   5       62.73       61.73     15.18 o 
  -1   4   5     1740.79     1765.68     26.20 o 
   0   4   5       94.80       99.91     10.21 o 
   1   4   5      532.28      530.52     18.24 o 
   2   4   5       83.35      126.79     12.81 o 
   3   4   5      535.60      510.86     22.13 o 
   4   4   5      145.34      176.13     20.44 o 
   5   4   5        2.46      -14.84     18.66 o 
   6   4   5       26.82       37.18     38.15 o 
   7   4   5       26.98        2.90     32.24 o 
   8   4   5        4.24      -38.61     35.35 o 
   9   4   5        3.75      -37.27     37.43 o 
 -10   5   5       51.94       38.90     40.05 o 
  -9   5   5      257.83      263.93     51.35 o 
  -8   5   5      181.68      127.22     55.11 o 
  -7   5   5       22.85       -6.50     49.74 o 
  -6   5   5        1.44       81.60     34.80 o 
  -5   5   5     1245.43     1241.60     43.39 o 
  -4   5   5     4276.63     4417.51     74.25 o 
  -3   5   5     2207.10     2255.40     48.81 o 
  -2   5   5       22.17       23.01     12.48 o 
  -1   5   5       17.90       13.22      8.50 o 
   0   5   5     4352.95     4406.53     47.93 o 
   1   5   5     3331.70     3349.38     41.31 o 
   2   5   5      837.67      797.04     32.56 o 
   3   5   5       87.77       99.08     16.23 o 
   4   5   5       38.59       70.14     17.22 o 
   5   5   5       33.70       41.11     23.94 o 
   6   5   5      377.66      360.72     50.53 o 
   7   5   5      174.20      168.75     45.89 o 
   8   5   5       18.86       26.43     44.82 o 
   9   5   5        5.02      -56.60     37.73 o 
  -9   6   5       39.56       85.26     50.26 o 
  -8   6   5      253.04      317.22     76.58 o 
  -7   6   5      323.44      274.72     36.24 o 
  -6   6   5      246.18      280.10     34.76 o 
  -5   6   5      317.28      448.22     36.27 o 
  -4   6   5      127.36      114.20     39.36 o 
  -3   6   5     1113.26     1085.06     43.92 o 
  -2   6   5      679.63      587.86     31.34 o 
  -1   6   5      440.54      377.22     17.77 o 
   0   6   5     2941.52     3072.01     41.59 o 
   1   6   5       50.23       36.08     12.32 o 
   2   6   5      463.83      426.47     19.49 o 
   3   6   5      563.86      546.64     35.99 o 
   4   6   5      476.77      493.66     39.77 o 
   5   6   5       75.98       41.91     25.39 o 
   6   6   5      101.50      125.06     42.96 o 
   7   6   5        9.27       42.77     55.18 o 
   8   6   5        3.66      -20.53     36.37 o 
  -9   7   5       22.99      -13.12     56.52 o 
  -8   7   5       62.90       41.01     40.37 o 
  -7   7   5       31.34       36.92     25.89 o 
  -6   7   5      152.44      191.73     32.18 o 
  -5   7   5      366.63      501.54     56.85 o 
  -4   7   5      567.97      532.61     37.41 o 
  -3   7   5      188.96      198.62     33.74 o 
  -2   7   5      431.70      507.14     31.66 o 
  -1   7   5       26.91       31.30     16.97 o 
   0   7   5      349.75      362.52     21.43 o 
   1   7   5     1859.42     1841.40     50.00 o 
   2   7   5      944.04      955.42     40.18 o 
   3   7   5      154.04      151.89     28.13 o 
   4   7   5        0.58       10.25     21.85 o 
   5   7   5      468.21      432.24     43.22 o 
   6   7   5      291.13      294.71     48.97 o 
   7   7   5      210.82      190.27     51.61 o 
   8   7   5      115.16      114.45     47.36 o 
  -8   8   5      100.77      133.41     37.72 o 
  -7   8   5      179.77      142.70     33.81 o 
  -6   8   5      151.22      153.88     32.60 o 
  -5   8   5        3.33       22.28     24.39 o 
  -4   8   5       36.61       78.76     24.27 o 
  -3   8   5       95.59      175.33     28.17 o 
  -2   8   5     1530.54     1499.48     70.48 o 
  -1   8   5     4489.15     4367.46     67.95 o 
   0   8   5      782.28      774.48     30.47 o 
   1   8   5      273.40      325.99     49.29 o 
   2   8   5      289.96      302.32     35.33 o 
   3   8   5     1692.84     1556.06     61.89 o 
   4   8   5      290.41      251.62     35.99 o 
   5   8   5       47.50       82.72     33.32 o 
   6   8   5       55.37       41.84     32.31 o 
   7   8   5        4.02       -6.46     40.75 o 
  -8   9   5       24.84       -3.10     34.47 o 
  -7   9   5        2.23       30.88     31.38 o 
  -6   9   5      210.41      231.73     38.78 o 
  -5   9   5      709.85      784.89     48.23 o 
  -4   9   5      337.27      340.58     36.51 o 
  -3   9   5       80.61      152.46     29.06 o 
  -2   9   5      117.08      161.92     27.78 o 
  -1   9   5     1375.23     1235.93     46.14 o 
   0   9   5     1977.71     1891.90     67.80 o 
   1   9   5       92.60       93.47     33.48 o 
   2   9   5      120.97      138.46     28.32 o 
   3   9   5      191.13      168.53     32.34 o 
   4   9   5       90.73       61.55     30.91 o 
   5   9   5      108.85      111.10     35.86 o 
   6   9   5      118.88       85.04     37.46 o 
  -7  10   5      487.34      601.64     55.07 o 
  -6  10   5      139.75      154.32     38.28 o 
  -5  10   5       16.82        5.98     28.33 o 
  -4  10   5        0.90       25.29     26.88 o 
  -3  10   5      104.43      119.57     30.10 o 
  -2  10   5     1011.65      938.69     56.26 o 
  -1  10   5      728.96      733.01     60.33 o 
   0  10   5       89.54       79.72     32.36 o 
   1  10   5        9.78       37.57     29.46 o 
   2  10   5       50.50       95.94     38.16 o 
   3  10   5       84.17       42.23     35.57 o 
   4  10   5      248.47      188.73     37.74 o 
   5  10   5      222.16      262.99     43.73 o 
   6  10   5       48.27       52.04     35.84 o 
  -6  11   5       61.71       74.85     36.14 o 
  -5  11   5      108.44      123.59     42.58 o 
  -4  11   5      398.38      434.38     54.22 o 
  -3  11   5      538.13      630.36     57.80 o 
  -2  11   5        0.14       20.09     30.90 o 
  -1  11   5        0.16        6.17     27.63 o 
   0  11   5      179.47      199.92     63.61 o 
   1  11   5      557.80      602.10    115.66 o 
   2  11   5      579.86      725.26     63.94 o 
   3  11   5      369.42      381.42     54.77 o 
   4  11   5        0.25       -9.75     38.11 o 
  -4  12   5       18.79       30.29     39.92 o 
  -3  12   5       78.35       72.58     39.39 o 
  -2  12   5      260.21      216.98     45.65 o 
  -1  12   5      387.58      449.97     91.80 o 
   0  12   5      543.45      697.52    100.97 o 
   1  12   5       88.43       80.82     40.20 o 
   2  12   5      156.47      181.70     45.50 o 
   3  12   5      355.50      458.30     60.39 o 
  -1  13   5        2.70      -12.94     35.21 o 
 -10   0   6      832.66      724.53     89.19 o 
  -9   0   6      467.92      507.82     72.63 o 
  -8   0   6        8.30      -44.52     29.68 o 
  -7   0   6       12.31      -40.12     28.04 o 
  -6   0   6     1855.55     1685.44     81.58 o 
  -5   0   6    10641.51    11357.22    220.43 o 
  -4   0   6     6918.59     6628.71    143.18 o 
  -3   0   6     4305.67     4465.47     73.28 o 
  -2   0   6      799.17      809.85     26.98 o 
  -1   0   6    30778.14    30479.20    288.25 o 
   0   0   6    18312.84    18327.36    200.59 o 
   1   0   6    15423.64    15440.40    229.23 o 
   2   0   6     1052.07      979.56     47.13 o 
   3   0   6        5.41      -29.53     19.69 o 
   4   0   6     3026.31     3083.63    104.85 o 
   5   0   6     9114.72     8825.26    204.62 o 
   6   0   6      285.43      472.93     68.46 o 
   7   0   6       44.89       87.40     47.13 o 
   8   0   6       45.62      162.56     56.08 o 
   9   0   6      220.66      165.99     66.52 o 
 -11   1   6      128.28      122.59     55.93 o 
 -10   1   6       19.65      -19.98     34.30 o 
  -9   1   6      140.49      153.47     50.86 o 
  -8   1   6      592.24      746.45     84.41 o 
  -7   1   6     3299.94     3073.32     84.73 o 
  -6   1   6     5183.35     5147.57    176.81 o 
  -5   1   6      236.85      270.57     31.32 o 
  -4   1   6     1711.88     1577.97     38.94 o 
  -3   1   6     3721.34     3598.22     38.63 o 
  -2   1   6    24471.26    24674.78    156.42 o 
  -1   1   6      887.28      815.50     14.30 o 
   0   1   6     1309.93     1267.34     18.43 o 
   1   1   6    10780.74    11040.44    247.87 o 
   2   1   6    12479.41    12548.65    157.42 o 
   3   1   6     8261.78     8573.73    122.27 o 
   4   1   6     2938.85     3016.26     73.50 o 
   5   1   6      108.03      146.39     28.37 o 
   6   1   6      844.92      831.39     62.56 o 
   7   1   6     1450.95     1512.01     68.32 o 
   8   1   6     1423.95     1421.95     71.50 o 
   9   1   6      307.54      360.99     67.86 o 
 -10   2   6      790.39      744.13     62.95 o 
  -9   2   6     1451.04     1442.03    101.27 o 
  -8   2   6      784.82      729.54     43.74 o 
  -7   2   6       21.99       -6.19     20.02 o 
  -6   2   6     3128.05     3056.98     86.01 o 
  -5   2   6     8210.48     8176.60     84.69 o 
  -4   2   6    11599.01    11561.99     99.70 o 
  -3   2   6     8366.54     8556.12     87.73 o 
  -2   2   6     6633.68     7068.37     49.92 o 
  -1   2   6    10333.69    10432.25     72.29 o 
   0   2   6    19544.21    19561.03    122.77 o 
   1   2   6    16659.81    16763.42    111.89 o 
   2   2   6     2970.44     3018.10     43.35 o 
   3   2   6       11.54      -11.11     14.80 o 
   4   2   6      102.14      143.47     25.53 o 
   5   2   6     7250.06     7425.67    240.12 o 
   6   2   6     5146.23     4774.68    108.99 o 
   7   2   6      451.29      513.75     66.67 o 
   8   2   6        3.18       27.33     36.32 o 
   9   2   6      680.10      685.75     98.43 o 
 -10   3   6       95.15       72.41     38.99 o 
  -9   3   6       20.21       45.51     37.22 o 
  -8   3   6     1188.99     1173.51     62.17 o 
  -7   3   6     3690.88     3640.87    142.06 o 
  -6   3   6     4383.89     4147.77     87.18 o 
  -5   3   6      607.98      560.55     21.05 o 
  -4   3   6     1208.55     1178.64     36.79 o 
  -3   3   6    18405.26    18662.61    263.15 o 
  -2   3   6    10109.44    10116.67     84.99 o 
  -1   3   6    10372.56    10665.06     77.40 o 
   0   3   6     3038.97     3187.78     34.74 o 
   1   3   6     1117.56     1015.66     20.54 o 
   2   3   6    12626.83    12756.79    109.62 o 
   3   3   6     2528.15     2306.22     42.56 o 
   4   3   6     1513.23     1508.69     43.90 o 
   5   3   6      719.13      614.72     35.77 o 
   6   3   6      225.15      321.26     34.63 o 
   7   3   6     1182.34     1197.45     52.57 o 
   8   3   6      974.68     1021.42     92.47 o 
   9   3   6      226.88      200.48     53.82 o 
 -10   4   6      368.09      418.27     85.38 o 
  -9   4   6     1472.75     1358.07     72.28 o 
  -8   4   6     1033.76     1065.67     62.56 o 
  -7   4   6        8.56        3.58     40.04 o 
  -6   4   6     2225.41     2267.87     72.87 o 
  -5   4   6    10674.40    10862.33    155.77 o 
  -4   4   6    15515.10    15427.97    194.71 o 
  -3   4   6     4156.78     4014.00     46.07 o 
  -2   4   6      480.54      470.98     18.56 o 
  -1   4   6    12721.82    12873.30     93.66 o 
   0   4   6    18926.09    19058.31    162.48 o 
   1   4   6    13038.78    13309.36    117.08 o 
   2   4   6      870.78      810.50     21.27 o 
   3   4   6      131.17      112.04     16.45 o 
   4   4   6     4144.60     3993.50     62.70 o 
   5   4   6     2614.93     2581.91     61.81 o 
   6   4   6     2324.23     2361.17     86.93 o 
   7   4   6      531.91      522.18     70.10 o 
   8   4   6      218.79      251.45     52.14 o 
   9   4   6      226.26      247.81     56.25 o 
 -10   5   6       55.62       49.80     37.77 o 
  -9   5   6       21.40        5.39     34.31 o 
  -8   5   6      599.20      709.43     64.33 o 
  -7   5   6     2641.02     2712.93    160.33 o 
  -6   5   6     3389.06     3313.28     80.11 o 
  -5   5   6      174.33      198.86     25.02 o 
  -4   5   6     5102.78     5305.11     98.92 o 
  -3   5   6     4970.11     4734.99     71.78 o 
  -2   5   6     4861.53     4743.75     51.54 o 
  -1   5   6     4091.89     4040.99     45.26 o 
   0   5   6     1292.78     1267.23     25.27 o 
   1   5   6      276.52      247.12     15.82 o 
   2   5   6    11144.35    11153.09    197.35 o 
   3   5   6     9021.09     9007.48    195.83 o 
   4   5   6     3108.58     2982.95     54.66 o 
   5   5   6        4.43       22.03     35.05 o 
   6   5   6     1019.67     1001.30    121.70 o 
   7   5   6     1044.61      971.49     64.84 o 
   8   5   6      663.34      783.11     73.93 o 
  -9   6   6      489.99      525.08    109.99 o 
  -8   6   6      334.95      322.69     52.52 o 
  -7   6   6       77.46       58.64     28.44 o 
  -6   6   6     1406.08     1374.49     51.80 o 
  -5   6   6     4448.66     4504.15     83.42 o 
  -4   6   6     3925.39     3687.36    129.08 o 
  -3   6   6     2722.65     2450.29     53.78 o 
  -2   6   6       43.33       29.61      9.14 o 
  -1   6   6     3803.10     3595.64     44.79 o 
   0   6   6     6780.80     6436.22     64.55 o 
   1   6   6     3891.52     3810.71     48.04 o 
   2   6   6     1444.45     1459.36     39.14 o 
   3   6   6      138.69      121.34     19.63 o 
   4   6   6     2209.13     2080.05     97.90 o 
   5   6   6     2454.28     2287.50    158.85 o 
   6   6   6     1597.99     1542.60     76.13 o 
   7   6   6       94.06      128.40     44.91 o 
   8   6   6      104.58       40.00     45.04 o 
  -9   7   6       44.52      -61.53     45.79 o 
  -8   7   6      456.12      476.39     60.26 o 
  -7   7   6     1109.47     1156.54     53.21 o 
  -6   7   6     1861.20     1703.73     83.48 o 
  -5   7   6      268.11      288.54     33.56 o 
  -4   7   6      847.67      773.82     37.59 o 
  -3   7   6     5726.18     5739.86     90.12 o 
  -2   7   6     4368.42     4316.48     73.96 o 
  -1   7   6     4582.02     4505.68     53.79 o 
   0   7   6       37.81       13.07     11.85 o 
   1   7   6     2723.57     2683.62     42.35 o 
   2   7   6     5708.93     5574.57     91.48 o 
   3   7   6     4372.09     4363.64    171.63 o 
   4   7   6     1269.28     1268.62     91.12 o 
   5   7   6      144.47      141.79     33.64 o 
   6   7   6      834.75      865.54     53.23 o 
   7   7   6      762.09      834.68     75.89 o 
  -8   8   6      334.17      372.58     46.58 o 
  -7   8   6        0.34      -24.97     25.08 o 
  -6   8   6      468.81      474.33     43.30 o 
  -5   8   6     1959.57     1950.44     76.85 o 
  -4   8   6     3875.37     3724.97    121.52 o 
  -3   8   6      874.61      887.19     40.08 o 
  -2   8   6      382.09      496.77     36.50 o 
  -1   8   6     7136.12     7035.83     89.12 o 
   0   8   6     4971.25     4901.85     70.54 o 
   1   8   6      741.57      723.87     39.74 o 
   2   8   6        1.67       18.88     22.06 o 
   3   8   6      220.08      299.95     34.96 o 
   4   8   6      630.46      639.81     49.60 o 
   5   8   6     1160.34     1160.88     56.11 o 
   6   8   6      680.32      757.73     60.29 o 
   7   8   6       45.30      -12.73     43.73 o 
  -8   9   6      355.33      474.60     77.03 o 
  -7   9   6     1012.98      966.88     53.74 o 
  -6   9   6      912.29      876.98     49.81 o 
  -5   9   6       75.97       53.26     33.51 o 
  -4   9   6      387.09      414.99     39.08 o 
  -3   9   6     2364.66     2159.02     60.63 o 
  -2   9   6     3672.19     3638.97     66.94 o 
  -1   9   6      654.60      615.95     36.17 o 
   0   9   6       10.66       -0.28     34.60 o 
   1   9   6      279.26      369.05     63.68 o 
   2   9   6      883.29      882.13     42.89 o 
   3   9   6     1738.81     1890.67     62.87 o 
   4   9   6      448.88      384.11     44.41 o 
   5   9   6        3.37      -40.08     26.72 o 
   6   9   6      185.93      270.45     50.21 o 
  -7  10   6       99.07      118.41     38.02 o 
  -6  10   6      144.13      134.66     36.47 o 
  -5  10   6      902.17      941.61     60.55 o 
  -4  10   6     2035.74     1947.52     64.16 o 
  -3  10   6     2021.98     1771.04     59.49 o 
  -2  10   6      112.33      127.75     30.13 o 
  -1  10   6     2329.61     2199.77     76.91 o 
   0  10   6     1722.31     1670.82     68.49 o 
   1  10   6     1299.36     1253.22    135.94 o 
   2  10   6      662.14      705.82     65.47 o 
   3  10   6       10.83        9.56     32.94 o 
   4  10   6      470.20      483.77     49.27 o 
   5  10   6      956.07     1045.58     61.47 o 
  -6  11   6      278.59      298.47     44.78 o 
  -5  11   6       94.13       57.04     33.90 o 
  -4  11   6        2.80      -18.73     31.89 o 
  -3  11   6      687.08      698.14     48.24 o 
  -2  11   6     1681.21     1500.10     78.15 o 
  -1  11   6      590.89      663.76     89.78 o 
   0  11   6       18.61       25.91     32.59 o 
   1  11   6      224.83      206.40     42.97 o 
   2  11   6     1229.30     1356.27     72.53 o 
   3  11   6     1278.70     1319.62     73.29 o 
   4  11   6       89.45       79.50     70.84 o 
  -4  12   6      580.85      689.25     66.23 o 
  -3  12   6      239.35      203.21     44.19 o 
  -2  12   6        4.80        8.95     41.68 o 
  -1  12   6      509.13      507.01     56.08 o 
   0  12   6      717.33      781.93     67.04 o 
   1  12   6      258.42      339.79     50.81 o 
   2  12   6       41.82       80.49     45.79 o 
   3  12   6       13.39        1.25     39.41 o 
 -11   1   7        3.83      -21.92     43.85 o 
 -10   1   7       11.41      -37.29     43.40 o 
  -9   1   7        5.54       -8.10     57.87 o 
  -8   1   7      160.05      182.79     67.93 o 
  -7   1   7        4.13      -30.67     36.99 o 
  -6   1   7      462.25      431.95     39.99 o 
  -5   1   7        0.21      -22.70     15.13 o 
  -4   1   7       79.36      132.72     50.12 o 
  -3   1   7     3070.19     3154.55     35.78 o 
  -2   1   7      491.08      572.69     10.54 o 
  -1   1   7      290.26      301.57      8.04 o 
   0   1   7        5.15        2.01      4.72 o 
   1   1   7        9.32        1.27      9.60 o 
   2   1   7      826.98      859.06     34.59 o 
   3   1   7      855.75      773.71     48.92 o 
   4   1   7       35.10       57.32     22.10 o 
   5   1   7        0.09        5.41     23.09 o 
   6   1   7       32.20       18.04     43.18 o 
   7   1   7      165.37      182.51     47.80 o 
   8   1   7       11.32       63.40     39.43 o 
   9   1   7       67.12       40.68     43.33 o 
 -11   2   7       12.77      -46.72     31.67 o 
 -10   2   7        0.74        2.09     43.25 o 
  -9   2   7      160.30      183.09     49.89 o 
  -8   2   7       71.93       59.10     32.64 o 
  -7   2   7        3.44      -21.43     14.29 o 
  -6   2   7       53.04       64.15     16.11 o 
  -5   2   7      131.01      134.76     27.15 o 
  -4   2   7     1100.32     1092.81     31.84 o 
  -3   2   7      105.75      138.53      9.95 o 
  -2   2   7       69.66       89.90      7.26 o 
  -1   2   7      158.52      197.66     23.89 o 
   0   2   7      139.14      141.76      9.31 o 
   1   2   7       52.97       74.84     13.45 o 
   2   2   7     1333.86     1400.77     42.62 o 
   3   2   7        9.02       -4.00     33.48 o 
   4   2   7      353.37      440.93     41.61 o 
   5   2   7       30.00       70.26     28.18 o 
   6   2   7     3073.39     2773.35    126.70 o 
   7   2   7       24.92       21.52     31.49 o 
   8   2   7       87.00       41.48     38.89 o 
   9   2   7        1.73      -29.23     48.47 o 
 -10   3   7       44.42        0.02     34.82 o 
  -9   3   7       99.83       66.07     35.80 o 
  -8   3   7       54.37       47.99     32.74 o 
  -7   3   7        9.71       29.28     19.66 o 
  -6   3   7      163.25      129.60     22.32 o 
  -5   3   7      241.28      242.95     16.96 o 
  -4   3   7      427.02      514.03     53.91 o 
  -3   3   7       40.69      115.32     36.75 o 
  -2   3   7        3.07        6.02      7.95 o 
  -1   3   7     2660.46     2577.48     30.76 o 
   0   3   7       12.41       11.17      7.12 o 
   1   3   7      110.67      245.91     53.96 o 
   2   3   7        4.10       12.74     12.40 o 
   3   3   7      479.40      478.27     26.83 o 
   4   3   7       16.69       12.45     17.09 o 
   5   3   7      349.69      337.85     34.57 o 
   6   3   7     1251.77     1148.04     48.53 o 
   7   3   7        0.20        5.41     25.32 o 
   8   3   7       64.93       43.91     43.23 o 
   9   3   7        1.94        7.18     39.11 o 
 -10   4   7        6.67      -35.32     34.71 o 
  -9   4   7       77.78       66.02     37.83 o 
  -8   4   7      170.05      146.86     39.34 o 
  -7   4   7      192.30      242.50     40.76 o 
  -6   4   7       48.39       89.93     29.84 o 
  -5   4   7       13.07       11.01     29.43 o 
  -4   4   7      893.80      905.07     33.58 o 
  -3   4   7     4804.89     5035.03     54.47 o 
  -2   4   7     8108.11     8568.02     70.98 o 
  -1   4   7      648.73      658.36     18.91 o 
   0   4   7       49.87       46.30     10.18 o 
   1   4   7     1840.70     1873.03     30.75 o 
   2   4   7     1680.89     1645.88     41.11 o 
   3   4   7      511.81      489.45     24.83 o 
   4   4   7       83.07      110.50     22.36 o 
   5   4   7       34.35        0.79     19.01 o 
   6   4   7      317.86      351.41     37.97 o 
   7   4   7      214.74      189.14     79.49 o 
   8   4   7        4.57       27.47     39.51 o 
 -10   5   7       31.72       -4.06     37.48 o 
  -9   5   7       54.04       44.47     38.37 o 
  -8   5   7        4.77      -42.86     28.58 o 
  -7   5   7      623.17      754.16     56.55 o 
  -6   5   7      832.32      862.16     48.38 o 
  -5   5   7      530.66      506.15     30.98 o 
  -4   5   7      932.83      976.95     39.85 o 
  -3   5   7      221.25      292.62     30.41 o 
  -2   5   7     1566.46     1707.47     28.07 o 
  -1   5   7     3663.89     3689.35     43.64 o 
   0   5   7     1350.38     1273.13     29.36 o 
   1   5   7       57.80       69.52     11.78 o 
   2   5   7        1.33       35.50     17.20 o 
   3   5   7      364.63      460.25     26.36 o 
   4   5   7       36.36       59.04     18.53 o 
   5   5   7      113.34       66.99     34.58 o 
   6   5   7      540.54      673.10    118.94 o 
   7   5   7       39.86       14.14     36.82 o 
   8   5   7        2.75       -7.99     37.60 o 
  -9   6   7       25.78       27.41     40.88 o 
  -8   6   7      514.89      381.07     56.30 o 
  -7   6   7      211.66      169.93     34.36 o 
  -6   6   7        0.26       28.29     21.89 o 
  -5   6   7        5.46       29.76     19.57 o 
  -4   6   7     1258.47     1179.37     42.21 o 
  -3   6   7     1650.25     1594.05     44.15 o 
  -2   6   7     1011.85      973.23     22.66 o 
  -1   6   7      785.57      790.15     27.23 o 
   0   6   7       27.72       30.51     11.33 o 
   1   6   7      866.16      831.75     33.03 o 
   2   6   7     4115.18     4139.45     98.96 o 
   3   6   7     1879.57     1770.68     52.57 o 
   4   6   7      162.23      215.18     37.78 o 
   5   6   7      106.47      122.85     29.82 o 
   6   6   7      254.86      338.90     53.82 o 
   7   6   7      188.80      133.26     45.11 o 
   8   6   7       30.35       28.12     42.61 o 
  -9   7   7        0.47      -51.47     34.31 o 
  -8   7   7       31.04       85.34     41.42 o 
  -7   7   7      377.82      420.13     41.94 o 
  -6   7   7      239.90      305.75     36.13 o 
  -5   7   7      269.66      327.32     35.83 o 
  -4   7   7       93.72      145.91     24.81 o 
  -3   7   7        1.22       31.83     18.04 o 
  -2   7   7       14.43       18.54     14.71 o 
  -1   7   7      268.22      286.33     18.87 o 
   0   7   7      635.38      575.82     22.06 o 
   1   7   7     1964.25     1884.95     52.46 o 
   2   7   7      560.65      633.91     48.39 o 
   3   7   7      146.52      185.31     29.93 o 
   4   7   7      216.36      229.73     34.30 o 
   5   7   7      631.29      685.29     50.93 o 
   6   7   7      215.85      323.79     63.83 o 
   7   7   7       11.65       74.10     43.69 o 
  -8   8   7      202.41      159.51     38.00 o 
  -7   8   7       85.03       23.67     31.15 o 
  -6   8   7        3.61       14.77     26.06 o 
  -5   8   7      112.67      162.56     29.39 o 
  -4   8   7      238.64      257.08     35.79 o 
  -3   8   7      592.27      604.03     38.75 o 
  -2   8   7     1189.26     1127.21     37.17 o 
  -1   8   7      638.49      627.45     48.39 o 
   0   8   7      285.66      339.25     26.66 o 
   1   8   7     3199.90     2979.20     66.16 o 
   2   8   7     2138.83     2011.62     58.05 o 
   3   8   7     1177.71     1136.64     65.64 o 
   4   8   7       85.88       53.53     29.31 o 
   5   8   7      347.61      353.59     54.66 o 
   6   8   7       33.27       13.86     31.82 o 
   7   8   7      111.15       95.61     49.97 o 
  -8   9   7       62.83       48.30     35.31 o 
  -7   9   7      362.79      361.93     66.59 o 
  -6   9   7      262.72      335.79     41.48 o 
  -5   9   7       26.86       28.10     34.75 o 
  -4   9   7        8.13       17.27     23.18 o 
  -3   9   7       98.32       61.80     24.68 o 
  -2   9   7      116.18      165.23     24.58 o 
  -1   9   7       95.25       67.81     24.08 o 
   0   9   7      396.03      454.02     79.12 o 
   1   9   7        1.81       -6.48     25.27 o 
   2   9   7       37.76       34.65     24.20 o 
   3   9   7       31.02       31.16     26.83 o 
   4   9   7       87.33       52.35     30.54 o 
   5   9   7      133.17      163.54     38.78 o 
   6   9   7       62.66       42.98     35.11 o 
  -7  10   7      106.25      113.55     36.68 o 
  -6  10   7        7.55       34.65     37.32 o 
  -5  10   7      268.35      320.49     40.82 o 
  -4  10   7      607.46      633.56     44.95 o 
  -3  10   7      408.61      435.18     35.89 o 
  -2  10   7      438.18      504.05     83.90 o 
  -1  10   7      119.96      211.62     40.38 o 
   0  10   7      213.44      205.86     40.88 o 
   1  10   7      219.16      320.03     44.93 o 
   2  10   7      581.94      671.61    123.79 o 
   3  10   7      317.53      380.09     53.98 o 
   4  10   7       50.76       27.43     31.20 o 
   5  10   7       12.92       -4.89     31.55 o 
  -6  11   7      173.59      211.98     40.28 o 
  -5  11   7      358.67      376.34     44.74 o 
  -4  11   7       63.84       78.55     37.16 o 
  -3  11   7        0.16      -12.34     27.60 o 
  -2  11   7      235.48      297.86     46.31 o 
  -1  11   7      409.30      374.73    106.11 o 
   0  11   7      186.24      175.43     61.22 o 
   1  11   7      433.99      566.95     57.62 o 
   2  11   7      112.47      190.35     44.87 o 
   3  11   7        4.45       49.11     40.76 o 
   4  11   7      466.93      581.64     74.50 o 
  -4  12   7      230.21      278.27     43.13 o 
  -3  12   7      336.78      442.19     55.41 o 
  -2  12   7      212.99      212.60     43.44 o 
  -1  12   7       41.50       42.76     36.69 o 
   0  12   7       29.14       59.16     37.27 o 
   1  12   7       96.22      118.75     40.28 o 
   2  12   7      334.19      378.87     58.65 o 
 -10   0   8      313.82      426.39     70.25 o 
  -9   0   8       11.22       -4.33     49.81 o 
  -8   0   8      270.78      258.16     55.03 o 
  -7   0   8     2674.30     2581.78    110.22 o 
  -6   0   8      235.64      136.91     38.03 o 
  -5   0   8     1848.04     1770.60     54.92 o 
  -4   0   8     4213.85     4199.76     79.75 o 
  -3   0   8     2089.14     2033.36     68.08 o 
  -2   0   8    32978.64    32456.76    436.38 o 
  -1   0   8     7050.53     6959.55     90.78 o 
   0   0   8      575.44      529.40     39.30 o 
   1   0   8      516.95      570.17     36.99 o 
   2   0   8     1818.86     1651.88     67.11 o 
   3   0   8    11712.23    11942.90    223.56 o 
   4   0   8     8567.34     8798.26    196.72 o 
   5   0   8     1484.57     1442.19     82.62 o 
   6   0   8        0.04      -31.17     36.99 o 
   7   0   8     1222.55     1251.74     93.96 o 
   8   0   8      539.22      619.68     91.72 o 
   9   0   8      140.95       95.60     66.96 o 
 -11   1   8       12.92      -16.70     38.78 o 
 -10   1   8      486.97      534.07     85.76 o 
  -9   1   8     1553.28     1462.03     70.66 o 
  -8   1   8     2599.75     2563.73    131.54 o 
  -7   1   8       82.85       14.05     28.02 o 
  -6   1   8      872.60      768.50     34.32 o 
  -5   1   8     3615.43     3461.28     61.82 o 
  -4   1   8     9523.00     9622.18     90.61 o 
  -3   1   8    15534.07    15870.61    131.26 o 
  -2   1   8      824.71      721.00     12.33 o 
  -1   1   8      142.25      128.25      6.69 o 
   0   1   8    13788.05    13869.71    125.28 o 
   1   1   8    12197.91    11970.00    171.36 o 
   2   1   8     6766.11     6546.56     99.48 o 
   3   1   8      102.10       39.37     35.57 o 
   4   1   8     1896.52     1789.25     62.64 o 
   5   1   8     2262.16     2336.12     73.18 o 
   6   1   8      327.60      500.51     49.50 o 
   7   1   8     1243.14     1245.34     65.68 o 
   8   1   8       88.59      116.78     41.86 o 
   9   1   8       24.05       64.73     40.64 o 
 -11   2   8      289.30      379.12     77.85 o 
 -10   2   8      520.41      472.31     57.15 o 
  -9   2   8      200.07      179.99     51.45 o 
  -8   2   8      777.10      774.83     41.79 o 
  -7   2   8     2726.97     2722.98     53.42 o 
  -6   2   8     6296.29     6197.63     76.96 o 
  -5   2   8     3300.94     3039.14     46.72 o 
  -4   2   8     3358.48     3441.73     47.17 o 
  -3   2   8     7699.42     7621.13     57.12 o 
  -2   2   8    20189.40    20390.02    118.82 o 
  -1   2   8    15462.60    15443.78    101.84 o 
   0   2   8     2063.36     1883.59     30.20 o 
   1   2   8        1.03       -2.64      7.05 o 
   2   2   8     1726.89     1640.78     47.74 o 
   3   2   8    10075.72    10056.92    141.53 o 
   4   2   8     7273.70     7201.50    189.56 o 
   5   2   8     2588.78     2664.25    142.13 o 
   6   2   8       36.36       50.17     32.44 o 
   7   2   8      527.14      677.44     54.97 o 
   8   2   8     1286.19     1179.66     68.99 o 
   9   2   8      596.24      631.46    104.70 o 
 -10   3   8      193.08      176.16     47.70 o 
  -9   3   8      698.88      760.01     57.70 o 
  -8   3   8     1824.76     1778.79     73.00 o 
  -7   3   8     1050.61      875.03     39.06 o 
  -6   3   8      140.71      137.63     22.42 o 
  -5   3   8     4486.87     4418.92     71.07 o 
  -4   3   8    14019.73    13901.15    124.01 o 
  -3   3   8    15904.99    16442.04    120.86 o 
  -2   3   8     6027.40     6106.32     54.40 o 
  -1   3   8     1991.69     1982.38     27.54 o 
   0   3   8     9448.53     9660.88     75.85 o 
   1   3   8    27330.72    27269.27    175.02 o 
   2   3   8     5332.88     5065.10     62.86 o 
   3   3   8      620.08      619.44     29.63 o 
   4   3   8      516.20      594.28     35.92 o 
   5   3   8      616.61      647.64     42.55 o 
   6   3   8      492.34      698.14     47.31 o 
   7   3   8      780.19      805.80     49.51 o 
   8   3   8      480.52      457.42     61.70 o 
 -10   4   8       82.08       54.49     51.01 o 
  -9   4   8        0.38      -47.12     31.41 o 
  -8   4   8       84.97      123.51     36.53 o 
  -7   4   8     2355.38     2438.86     80.59 o 
  -6   4   8     5162.07     5272.19    256.30 o 
  -5   4   8     5669.61     5747.52    100.04 o 
  -4   4   8      372.78      365.97     25.12 o 
  -3   4   8     5369.66     5555.90     55.37 o 
  -2   4   8    29313.69    30956.44    201.01 o 
  -1   4   8    13918.92    13998.88    115.11 o 
   0   4   8     5370.29     5249.85     53.22 o 
   1   4   8      296.61      319.00     17.36 o 
   2   4   8     4222.04     4171.08     65.05 o 
   3   4   8     4377.09     4131.44     61.47 o 
   4   4   8     7135.20     7276.73    123.14 o 
   5   4   8      460.54      506.96     36.47 o 
   6   4   8       60.93       61.34     27.55 o 
   7   4   8      121.85      116.60     44.68 o 
   8   4   8      740.37      860.40     81.39 o 
 -10   5   8      297.91      281.32     87.84 o 
  -9   5   8      758.66      736.12     61.67 o 
  -8   5   8      519.11      529.66    118.64 o 
  -7   5   8     2446.44     2366.31    204.77 o 
  -6   5   8       36.95       76.62     23.08 o 
  -5   5   8     2456.26     2372.79     56.05 o 
  -4   5   8     6258.15     6306.21     88.73 o 
  -3   5   8     8765.24     8563.97     75.32 o 
  -2   5   8      703.88      663.59     19.07 o 
  -1   5   8       41.59       35.45     10.03 o 
   0   5   8     5373.79     5414.81     56.82 o 
   1   5   8     7138.49     7206.52     84.39 o 
   2   5   8     6931.78     6980.35     98.11 o 
   3   5   8      564.06      568.83     26.92 o 
   4   5   8      314.05      352.86     28.11 o 
   5   5   8     1390.58     1360.26     66.39 o 
   6   5   8     2479.75     2425.40     91.99 o 
   7   5   8      444.16      413.70     58.22 o 
   8   5   8       63.20      115.85     49.59 o 
  -9   6   8       13.51      -52.24     34.83 o 
  -8   6   8       31.81       23.01     34.89 o 
  -7   6   8      379.45      443.08     40.15 o 
  -6   6   8     2424.86     2495.19    113.10 o 
  -5   6   8     3283.35     3288.38    134.04 o 
  -4   6   8      196.79      193.95     24.31 o 
  -3   6   8     1657.39     1627.74     45.12 o 
  -2   6   8     4177.36     3825.81     46.82 o 
  -1   6   8     9439.51     9257.61     82.53 o 
   0   6   8     5484.50     5417.11     59.61 o 
   1   6   8       41.23       25.75     11.54 o 
   2   6   8     1201.85     1133.58     39.77 o 
   3   6   8     2548.48     2538.71     51.49 o 
   4   6   8     3644.02     3706.43    119.87 o 
   5   6   8      988.41     1033.18     60.58 o 
   6   6   8        3.73       26.07     37.66 o 
   7   6   8      318.76      246.77     52.08 o 
   8   6   8      455.86      630.85     74.71 o 
  -9   7   8      334.94      337.23     58.91 o 
  -8   7   8      721.90      827.99     83.52 o 
  -7   7   8      457.73      457.84     58.85 o 
  -6   7   8      114.76       50.86     26.35 o 
  -5   7   8      858.61      758.48     39.88 o 
  -4   7   8     4105.49     3876.04    105.74 o 
  -3   7   8     3424.29     3335.10     59.88 o 
  -2   7   8     2270.86     2088.39     49.66 o 
  -1   7   8       82.83       84.36     14.46 o 
   0   7   8     3305.92     3319.60     47.91 o 
   1   7   8    12788.98    12722.74    109.40 o 
   2   7   8     1433.60     1378.83     53.57 o 
   3   7   8        0.82       33.19     24.15 o 
   4   7   8       97.68      113.67     29.82 o 
   5   7   8     1351.90     1412.90     77.31 o 
   6   7   8     1492.15     1513.99    100.82 o 
   7   7   8      188.43      150.56     51.82 o 
  -8   8   8       73.02       98.15     34.59 o 
  -7   8   8      568.87      703.30    123.94 o 
  -6   8   8     1330.88     1317.28     60.34 o 
  -5   8   8     1238.77     1193.05     48.85 o 
  -4   8   8      137.41      153.74     27.75 o 
  -3   8   8      574.09      558.61     36.75 o 
  -2   8   8     2694.56     2675.64     57.98 o 
  -1   8   8     3839.00     3848.08     64.51 o 
   0   8   8     1975.43     1857.97     43.76 o 
   1   8   8      706.80      648.98     35.79 o 
   2   8   8     2090.70     1999.55     58.85 o 
   3   8   8      552.04      640.99     44.72 o 
   4   8   8      374.86      449.79     43.31 o 
   5   8   8      237.11      257.96     40.68 o 
   6   8   8        0.20      -40.78     27.18 o 
  -8   9   8      544.22      522.09     51.55 o 
  -7   9   8      395.61      423.35     46.75 o 
  -6   9   8        1.12       -7.66     27.25 o 
  -5   9   8      768.67      769.44     43.99 o 
  -4   9   8     1789.62     1703.52     57.00 o 
  -3   9   8     1804.77     1716.38     48.65 o 
  -2   9   8     1271.57     1146.54     39.40 o 
  -1   9   8       32.26       34.09     21.75 o 
   0   9   8     2319.55     2269.13     75.77 o 
   1   9   8     2818.21     2713.91     84.60 o 
   2   9   8     1602.88     1691.72     57.26 o 
   3   9   8      372.20      399.39     42.10 o 
   4   9   8        0.45      -38.71     25.81 o 
   5   9   8      453.95      542.55     52.65 o 
   6   9   8      645.40      751.23     69.53 o 
  -7  10   8      344.67      385.13     47.40 o 
  -6  10   8      796.42      846.48     55.79 o 
  -5  10   8      682.09      786.75     53.66 o 
  -4  10   8      134.59      121.57     26.59 o 
  -3  10   8      152.25      191.90     27.92 o 
  -2  10   8     1939.87     1828.47     65.59 o 
  -1  10   8     3531.87     3365.34     95.13 o 
   0  10   8      306.88      342.47     46.19 o 
   1  10   8       11.28       -1.68     29.25 o 
   2  10   8      371.77      459.19     59.13 o 
   3  10   8     1411.50     1348.76     73.09 o 
   4  10   8      530.40      546.25     51.37 o 
   5  10   8      202.98      299.37     49.19 o 
  -6  11   8        8.90       -4.71     32.59 o 
  -5  11   8      138.02      113.54     33.28 o 
  -4  11   8      541.79      624.24     59.88 o 
  -3  11   8      860.50      875.96     72.85 o 
  -2  11   8      977.26      944.62     58.38 o 
  -1  11   8       27.35        9.92     32.89 o 
   0  11   8      638.95      653.14     77.18 o 
   1  11   8     1438.62     1528.85     73.69 o 
   2  11   8     1068.14     1071.42     75.99 o 
   3  11   8      184.16      158.43     49.27 o 
   4  11   8      186.13      150.63     68.90 o 
  -4  12   8       36.97        5.66     27.97 o 
  -3  12   8       96.77       95.73     60.85 o 
  -2  12   8      577.73      556.96     57.63 o 
  -1  12   8      400.64      468.86     55.10 o 
   0  12   8      163.63      243.66     46.60 o 
   1  12   8        4.93       25.23     34.80 o 
   2  12   8      200.69      264.72     64.58 o 
 -11   1   9        1.65      -11.33     45.34 o 
 -10   1   9        8.93      -20.43     46.08 o 
  -9   1   9       17.85      -25.07     31.07 o 
  -8   1   9       41.24       32.82     22.21 o 
  -7   1   9       25.25      -25.11     18.56 o 
  -6   1   9      371.86      358.87     30.81 o 
  -5   1   9      204.56      237.14     17.39 o 
  -4   1   9      827.20      952.11     28.41 o 
  -3   1   9        0.16       -7.05      6.08 o 
  -2   1   9     1476.17     1405.22     16.29 o 
  -1   1   9        0.52        9.32      7.39 o 
   0   1   9     1573.78     1720.79     89.61 o 
   1   1   9      506.87      540.05     40.27 o 
   2   1   9       67.55       72.31     19.24 o 
   3   1   9        8.65       56.82     62.79 o 
   4   1   9       15.44       15.92     24.14 o 
   5   1   9      151.17      200.63     36.34 o 
   6   1   9      141.82       97.73     32.84 o 
   7   1   9       86.63       84.74     40.04 o 
   8   1   9        5.48        8.70     37.41 o 
 -10   2   9        1.59      -19.10     32.78 o 
  -9   2   9       13.41       -9.23     29.69 o 
  -8   2   9       71.56       79.34     24.97 o 
  -7   2   9       73.31       58.87     18.16 o 
  -6   2   9        0.18       -3.86     13.43 o 
  -5   2   9        7.20      -10.87      9.77 o 
  -4   2   9       15.73       13.74     17.39 o 
  -3   2   9      881.12      960.18     17.40 o 
  -2   2   9       28.01       30.98      6.64 o 
  -1   2   9        1.95       -8.85      6.10 o 
   0   2   9      618.40      611.96     16.51 o 
   1   2   9        0.30       -6.94      8.76 o 
   2   2   9      122.42      134.39     22.13 o 
   3   2   9       22.90       54.76     20.98 o 
   4   2   9       34.39       30.13     24.05 o 
   5   2   9       29.40      -15.29     26.62 o 
   6   2   9      450.78      522.94     51.64 o 
   7   2   9        6.67       12.77     34.23 o 
   8   2   9       60.12        1.85     45.34 o 
 -10   3   9        0.02        0.49     34.84 o 
  -9   3   9        5.82      -45.15     49.07 o 
  -8   3   9      105.61      108.76     34.33 o 
  -7   3   9      647.97      595.26     46.40 o 
  -6   3   9       40.49       60.88     21.25 o 
  -5   3   9      110.89      183.85     21.71 o 
  -4   3   9      493.73      489.62     18.04 o 
  -3   3   9     1319.53     1421.28     22.38 o 
  -2   3   9       73.49       71.82      9.99 o 
  -1   3   9     1697.92     1893.64     27.86 o 
   0   3   9     3816.90     4198.40     55.82 o 
   1   3   9      266.25      391.97     18.49 o 
   2   3   9      172.21      222.60     18.31 o 
   3   3   9      222.12      271.23     39.60 o 
   4   3   9      476.51      513.07     34.25 o 
   5   3   9       16.66        5.51     22.00 o 
   6   3   9       66.28       74.56     27.92 o 
   7   3   9       12.58        4.25     27.07 o 
   8   3   9      224.75      180.23     49.90 o 
 -10   4   9        1.73      -12.30     35.74 o 
  -9   4   9       87.10       45.25     38.00 o 
  -8   4   9      152.95       99.55     37.66 o 
  -7   4   9      368.14      447.99     80.54 o 
  -6   4   9       33.57       58.96     26.61 o 
  -5   4   9      807.07      806.87     31.95 o 
  -4   4   9      449.91      414.21     15.26 o 
  -3   4   9     1408.08     1523.09     40.16 o 
  -2   4   9      835.33     1013.65     43.16 o 
  -1   4   9     4498.40     4627.01     49.25 o 
   0   4   9     5392.14     5746.08     57.55 o 
   1   4   9      867.02      837.46     27.75 o 
   2   4   9      659.63      641.08     27.38 o 
   3   4   9       23.67       41.00     15.80 o 
   4   4   9       57.27       90.82     24.11 o 
   5   4   9        1.16      -21.68     21.54 o 
   6   4   9      350.63      363.58     39.50 o 
   7   4   9      282.98      235.40     49.52 o 
   8   4   9       78.25       57.21     44.74 o 
 -10   5   9       58.71       71.50     40.30 o 
  -9   5   9      225.14      216.54     66.82 o 
  -8   5   9      108.71       71.07     38.58 o 
  -7   5   9      687.69      725.77     53.01 o 
  -6   5   9      479.03      566.47     36.19 o 
  -5   5   9      280.64      352.14     28.64 o 
  -4   5   9      753.04      716.49     28.01 o 
  -3   5   9      318.09      310.60     21.43 o 
  -2   5   9      959.78      942.44     23.30 o 
  -1   5   9     1530.74     1505.89     29.14 o 
   0   5   9      140.16      127.81     18.45 o 
   1   5   9      108.84      125.80     14.91 o 
   2   5   9     1013.18      961.49     26.59 o 
   3   5   9      824.45      721.84     30.24 o 
   4   5   9      188.87      202.15     25.78 o 
   5   5   9        2.30       22.43     33.21 o 
   6   5   9       22.46       80.67     40.53 o 
   7   5   9       15.81      -21.82     34.35 o 
   8   5   9       44.14       26.04     42.80 o 
  -9   6   9       25.46      -50.27     33.51 o 
  -8   6   9       17.99      -12.35     64.21 o 
  -7   6   9       59.55       30.04     24.69 o 
  -6   6   9       72.08       59.37     25.29 o 
  -5   6   9     1651.71     1621.59     49.85 o 
  -4   6   9      919.43      865.61     32.42 o 
  -3   6   9      345.43      351.97     24.66 o 
  -2   6   9        0.11       12.29     10.54 o 
  -1   6   9      353.87      369.02     19.13 o 
   0   6   9      347.71      384.59     20.86 o 
   1   6   9      901.52      894.75     26.07 o 
   2   6   9      612.85      607.87     25.25 o 
   3   6   9      841.93      874.88     34.95 o 
   4   6   9       15.53       68.96     26.66 o 
   5   6   9      744.82      730.91     64.54 o 
   6   6   9      361.93      342.38     68.08 o 
   7   6   9      140.09       62.69     44.49 o 
  -9   7   9       59.00       -2.34     36.55 o 
  -8   7   9      356.74      409.08     56.89 o 
  -7   7   9      113.21      111.40     28.90 o 
  -6   7   9      277.02      265.67     33.24 o 
  -5   7   9       26.41       -7.35     18.78 o 
  -4   7   9      400.21      491.66     35.76 o 
  -3   7   9      274.90      339.58     26.28 o 
  -2   7   9      778.97      676.89     28.85 o 
  -1   7   9      540.55      511.27     21.37 o 
   0   7   9      575.40      589.50     24.14 o 
   1   7   9      408.61      479.80     25.43 o 
   2   7   9      288.18      309.74     45.13 o 
   3   7   9     2776.75     2681.03     70.09 o 
   4   7   9     1007.47      823.23     45.47 o 
   5   7   9      136.71      181.86     47.58 o 
   6   7   9       31.43       58.52     41.54 o 
   7   7   9      190.71      100.20     72.63 o 
  -8   8   9       58.41       15.15     41.47 o 
  -7   8   9       27.95        0.24     29.72 o 
  -6   8   9      104.53      165.18     30.46 o 
  -5   8   9      383.35      481.29     53.89 o 
  -4   8   9      670.60      629.20     34.55 o 
  -3   8   9      121.42      142.47     22.49 o 
  -2   8   9        2.06       -8.22     16.36 o 
  -1   8   9      248.36      260.62     25.15 o 
   0   8   9       78.04       79.92     19.78 o 
   1   8   9      650.57      613.50     36.66 o 
   2   8   9      460.27      465.20     38.66 o 
   3   8   9      114.41       86.06     28.90 o 
   4   8   9      129.64       94.42     31.15 o 
   5   8   9      353.60      344.59     44.40 o 
   6   8   9       65.37       41.08     43.10 o 
  -8   9   9      269.58      321.06     46.63 o 
  -7   9   9      298.81      283.24     40.83 o 
  -6   9   9       78.74       98.55     31.91 o 
  -5   9   9       61.07       33.68     25.59 o 
  -4   9   9       55.49       51.26     21.82 o 
  -3   9   9      336.05      365.91     31.74 o 
  -2   9   9      741.41      747.37     33.68 o 
  -1   9   9       38.42       18.09     18.59 o 
   0   9   9       25.48       81.42     30.90 o 
   1   9   9      436.96      456.36     48.66 o 
   2   9   9      394.23      464.89     41.38 o 
   3   9   9      268.10      283.65     45.70 o 
   4   9   9       73.91       69.21     33.90 o 
   5   9   9      140.28      157.35     41.27 o 
  -7  10   9       43.52       92.51     36.66 o 
  -6  10   9      214.52      284.00     42.14 o 
  -5  10   9      490.92      470.95     40.61 o 
  -4  10   9      243.68      245.59     31.28 o 
  -3  10   9       10.80       33.65     21.64 o 
  -2  10   9      186.93      145.72     30.21 o 
  -1  10   9      181.06      318.61     43.22 o 
   0  10   9      201.75      195.79     41.51 o 
   1  10   9      353.70      294.92     46.22 o 
   2  10   9      177.48      156.75     42.97 o 
   3  10   9       35.85       14.64     35.98 o 
   4  10   9       17.90       15.37     36.17 o 
   5  10   9       47.95       48.71     36.81 o 
  -6  11   9       64.10        1.35     31.80 o 
  -5  11   9       40.09       16.70     24.73 o 
  -4  11   9      133.18      162.61     38.50 o 
  -3  11   9      620.40      642.39     49.68 o 
  -2  11   9      781.27      801.36     88.44 o 
  -1  11   9      349.56      350.90     49.38 o 
   0  11   9        3.99       29.72     32.32 o 
   1  11   9       64.33      149.24     40.96 o 
   2  11   9      104.94      158.37     44.67 o 
   3  11   9      237.86      251.45     50.51 o 
  -4  12   9      203.45      114.22     33.20 o 
  -3  12   9       73.85       21.21     37.06 o 
  -2  12   9        3.86       25.60     35.30 o 
  -1  12   9      163.49      179.30     43.39 o 
   0  12   9      447.00      427.74     54.15 o 
   1  12   9      207.80      158.02     47.35 o 
 -10   0  10       40.88       58.61     56.08 o 
  -9   0  10      838.50      839.08     57.21 o 
  -8   0  10     1965.04     1777.72     70.43 o 
  -7   0  10     1342.29     1231.01     56.25 o 
  -6   0  10     1904.13     1833.32     62.11 o 
  -5   0  10      348.31      258.88     33.63 o 
  -4   0  10      271.69      455.69     48.25 o 
  -3   0  10    15921.23    15860.67    184.70 o 
  -2   0  10    20870.42    20752.07    341.61 o 
  -1   0  10     1262.66     1238.15     35.96 o 
   0   0  10     2832.84     2677.82     55.15 o 
   1   0  10     4317.29     4230.23    107.53 o 
   2   0  10     5327.84     4914.79    125.58 o 
   3   0  10     5613.69     5663.92    147.95 o 
   4   0  10       39.75       49.22     36.39 o 
   5   0  10       60.66       38.78     36.84 o 
   6   0  10      700.97      735.71     72.78 o 
   7   0  10     2260.82     2135.40    119.16 o 
   8   0  10      213.43      235.79     67.71 o 
 -11   1  10      317.10      275.31     78.60 o 
 -10   1  10      872.84      797.60    103.35 o 
  -9   1  10     1078.05      981.02     62.14 o 
  -8   1  10      223.33      203.10     51.81 o 
  -7   1  10     3330.49     3138.21     61.38 o 
  -6   1  10    10657.89    10548.26     98.35 o 
  -5   1  10     4367.34     4409.17     53.75 o 
  -4   1  10     2201.78     1955.20     30.93 o 
  -3   1  10     1443.45     1542.93     23.86 o 
  -2   1  10     4188.18     4204.94     40.32 o 
  -1   1  10    13535.52    13469.89     95.18 o 
   0   1  10    15943.60    15881.29    146.15 o 
   1   1  10    10590.42    10494.96    135.30 o 
   2   1  10      631.65      600.56     33.67 o 
   3   1  10     3420.94     3322.13     82.18 o 
   4   1  10     6644.75     6651.44    122.85 o 
   5   1  10     2282.30     2156.11     74.00 o 
   6   1  10      306.74      373.02     46.19 o 
   7   1  10       27.74       23.92     38.25 o 
   8   1  10      327.26      364.37     56.85 o 
 -11   2  10       97.81       61.89     59.06 o 
 -10   2  10       14.78       12.23     46.68 o 
  -9   2  10      851.77      856.90     57.28 o 
  -8   2  10     2493.73     2409.40     73.74 o 
  -7   2  10     2931.42     3025.82     55.85 o 
  -6   2  10      556.84      521.12     27.70 o 
  -5   2  10        0.63       -4.66      9.78 o 
  -4   2  10    12453.54    12568.23    148.33 o 
  -3   2  10    12626.84    12429.13     84.93 o 
  -2   2  10    13933.13    14216.52     90.06 o 
  -1   2  10     5985.32     6125.22     53.07 o 
   0   2  10     3024.00     2993.19     36.64 o 
   1   2  10     8745.97     8585.80     84.39 o 
   2   2  10     5619.76     5280.99     92.94 o 
   3   2  10     4449.50     4472.21     90.96 o 
   4   2  10      511.82      507.13     40.61 o 
   5   2  10      541.44      523.48     59.36 o 
   6   2  10     1032.00      892.16    109.77 o 
   7   2  10     1200.09     1338.67     70.65 o 
   8   2  10      457.01      523.65     63.37 o 
 -10   3  10      751.50      754.20    107.83 o 
  -9   3  10      818.53      908.11     62.21 o 
  -8   3  10       62.06       24.62     31.16 o 
  -7   3  10      574.30      536.15     44.62 o 
  -6   3  10     6071.91     6006.47     73.27 o 
  -5   3  10     9388.37     9172.90    118.16 o 
  -4   3  10     3965.33     4031.62     50.60 o 
  -3   3  10      248.26      253.23     13.95 o 
  -2   3  10     3164.47     3139.57     37.34 o 
  -1   3  10    21879.18    23397.23    151.57 o 
   0   3  10    40011.39    41660.39    251.15 o 
   1   3  10     2173.98     2150.19     34.64 o 
   2   3  10      246.44      258.49     21.05 o 
   3   3  10     5398.07     5083.49     84.65 o 
   4   3  10     5922.99     5726.02     93.97 o 
   5   3  10     2581.81     2641.02     68.23 o 
   6   3  10      244.44      259.29     46.91 o 
   7   3  10        0.85       -9.49     30.14 o 
   8   3  10       49.95      111.50     44.12 o 
 -10   4  10      235.19      238.18     74.57 o 
  -9   4  10      802.83      771.72     63.31 o 
  -8   4  10      821.90      752.96     54.28 o 
  -7   4  10      982.35     1004.88    126.32 o 
  -6   4  10      595.55      591.10     43.53 o 
  -5   4  10       72.69       62.76     13.06 o 
  -4   4  10     4316.06     4247.76     63.56 o 
  -3   4  10    12294.94    12101.66    120.90 o 
  -2   4  10     8636.53     8584.07     78.70 o 
  -1   4  10     1087.35      888.13     22.31 o 
   0   4  10     3205.48     3405.01     43.49 o 
   1   4  10     8205.93     8135.50     76.02 o 
   2   4  10     6379.61     6269.06    148.81 o 
   3   4  10     3194.07     3040.32     58.02 o 
   4   4  10      294.52      327.93     32.78 o 
   5   4  10      627.49      709.69     44.50 o 
   6   4  10     1342.78     1344.53     55.14 o 
   7   4  10      314.62      352.74     57.78 o 
   8   4  10      111.37      144.42     51.83 o 
 -10   5  10      666.96      676.06    109.47 o 
  -9   5  10      267.06      281.05     49.09 o 
  -8   5  10       20.13      -17.79     32.08 o 
  -7   5  10      817.51      809.33     52.99 o 
  -6   5  10     2064.21     2008.67     54.62 o 
  -5   5  10     6758.92     6484.98     84.67 o 
  -4   5  10     1479.51     1449.62     48.46 o 
  -3   5  10     1296.01     1315.65     27.73 o 
  -2   5  10     1212.00     1137.59     26.13 o 
  -1   5  10    11513.82    11549.52    100.82 o 
   0   5  10     9958.42    10005.90     87.31 o 
   1   5  10     2102.36     2050.17     36.73 o 
   2   5  10       75.64       58.79     14.69 o 
   3   5  10     1585.99     1581.71     42.27 o 
   4   5  10     3740.59     3798.44     76.88 o 
   5   5  10     1415.57     1288.35     68.55 o 
   6   5  10      578.92      641.33     65.18 o 
   7   5  10       49.20       -2.65     38.14 o 
  -9   6  10      193.39      247.33     51.72 o 
  -8   6  10     1099.52     1106.78     98.28 o 
  -7   6  10     1345.50     1334.08     51.82 o 
  -6   6  10      341.13      354.25     37.55 o 
  -5   6  10      291.75      247.83     30.71 o 
  -4   6  10     1710.64     1641.38     42.11 o 
  -3   6  10     5083.02     4924.99     69.95 o 
  -2   6  10     3221.22     3112.53     44.15 o 
  -1   6  10     1497.12     1436.78     30.85 o 
   0   6  10        0.89       -8.49     10.79 o 
   1   6  10     2421.28     2417.40     41.67 o 
   2   6  10     6625.75     6889.62    133.08 o 
   3   6  10     4634.85     4801.31    105.35 o 
   4   6  10      616.05      656.15     47.56 o 
   5   6  10      509.15      520.05     57.72 o 
   6   6  10     1258.36     1147.38     71.96 o 
   7   6  10      570.46      649.39     70.78 o 
  -9   7  10      207.59      158.72     49.03 o 
  -8   7  10       22.72       19.58     36.12 o 
  -7   7  10      124.14      134.97     30.79 o 
  -6   7  10      856.58      840.68     43.11 o 
  -5   7  10     1580.41     1474.22     44.87 o 
  -4   7  10     2205.81     2170.95     51.17 o 
  -3   7  10      570.16      533.37     28.99 o 
  -2   7  10      117.95      130.90     19.12 o 
  -1   7  10     4319.78     4201.25     55.24 o 
   0   7  10     6597.72     6536.95     86.16 o 
   1   7  10     1162.31     1110.96     31.11 o 
   2   7  10       48.35       34.27     23.34 o 
   3   7  10     2407.12     2349.16    107.30 o 
   4   7  10     1153.40     1164.72     53.13 o 
   5   7  10      430.34      510.11     48.28 o 
   6   7  10       84.51      111.97     48.02 o 
   7   7  10        3.79        2.79     44.15 o 
  -8   8  10      617.83      749.69     55.91 o 
  -7   8  10      889.48      777.88     56.45 o 
  -6   8  10      549.78      596.08     44.49 o 
  -5   8  10       51.75        4.84     20.20 o 
  -4   8  10     1000.95     1023.21     38.81 o 
  -3   8  10     2601.11     2558.02     55.50 o 
  -2   8  10     1966.90     1932.34     47.64 o 
  -1   8  10      527.44      546.67     28.14 o 
   0   8  10       46.63       -2.88     15.88 o 
   1   8  10     1222.99     1223.94     46.05 o 
   2   8  10     2614.00     2837.39     74.66 o 
   3   8  10     1257.81     1261.03     82.94 o 
   4   8  10        3.06      -37.45     24.96 o 
   5   8  10      137.09       89.28     36.38 o 
   6   8  10      200.83      224.63     53.77 o 
  -8   9  10      112.96       98.80     46.43 o 
  -7   9  10      103.92      117.79     34.54 o 
  -6   9  10      476.33      487.90     46.50 o 
  -5   9  10      980.22      937.20     46.09 o 
  -4   9  10      776.77      747.57     36.29 o 
  -3   9  10       82.90       65.37     21.15 o 
  -2   9  10      367.95      427.63     45.17 o 
  -1   9  10     1736.93     1786.23     47.32 o 
   0   9  10     2336.45     2303.09     85.53 o 
   1   9  10     1403.54     1412.06     65.34 o 
   2   9  10       35.22       20.71     26.23 o 
   3   9  10      447.60      490.39     45.79 o 
   4   9  10      557.22      678.75     54.78 o 
   5   9  10      558.48      616.62     56.38 o 
  -7  10  10      431.41      572.41     78.95 o 
  -6  10  10      268.91      245.76     34.04 o 
  -5  10  10       16.53       17.59     23.66 o 
  -4  10  10      692.21      791.06     41.70 o 
  -3  10  10     1995.47     1899.04     66.24 o 
  -2  10  10     1099.11     1098.61     51.74 o 
  -1  10  10      152.64      105.65     36.75 o 
   0  10  10       67.55        2.53     29.21 o 
   1  10  10      716.28      793.68     54.96 o 
   2  10  10     1417.07     1379.36    122.67 o 
   3  10  10      763.33      770.84     63.83 o 
   4  10  10       10.90      -32.33     30.96 o 
  -5  11  10      274.69      250.90     34.70 o 
  -4  11  10      490.04      482.24     46.22 o 
  -3  11  10      102.33       72.10     29.95 o 
  -2  11  10      171.36      224.33     42.39 o 
  -1  11  10      529.10      620.90     58.94 o 
   0  11  10     1035.28     1088.16     64.68 o 
   1  11  10      717.13      813.78     62.48 o 
   2  11  10        6.64        2.80     38.80 o 
   3  11  10      221.59      235.76     53.80 o 
  -3  12  10      450.45      440.41     76.81 o 
  -2  12  10      341.24      367.67     50.67 o 
  -1  12  10        6.15        3.14     33.00 o 
   0  12  10       15.91      -33.39     32.63 o 
   1  12  10      177.43      151.05     47.46 o 
 -11   1  11        1.67      -47.28     58.46 o 
 -10   1  11        8.69      -14.34     33.10 o 
  -9   1  11       15.20       20.49     26.75 o 
  -8   1  11       56.61       26.62     17.57 o 
  -7   1  11       37.57       55.92     16.80 o 
  -6   1  11       96.39      122.48     17.30 o 
  -5   1  11      227.38      291.05     20.89 o 
  -4   1  11      617.08      682.73     19.34 o 
  -3   1  11       81.69       80.08      9.37 o 
  -2   1  11     2103.10     2213.35     27.67 o 
  -1   1  11      817.79      893.21     22.24 o 
   0   1  11      136.56       93.36     25.20 o 
   1   1  11      248.25      276.53     33.71 o 
   2   1  11      843.08      810.15     38.95 o 
   3   1  11        0.03       17.18     21.24 o 
   4   1  11      204.47      212.23     33.59 o 
   5   1  11      259.48      257.55     41.48 o 
   6   1  11        0.84      -22.60     28.77 o 
   7   1  11        0.15      -44.97     30.96 o 
   8   1  11        5.61      -39.30     36.76 o 
 -11   2  11       15.51      -10.72     41.23 o 
 -10   2  11        4.61      -16.26     47.73 o 
  -9   2  11        5.82       67.56     46.83 o 
  -8   2  11      187.94      213.86     26.27 o 
  -7   2  11        6.07      -12.89     13.84 o 
  -6   2  11       85.19       31.80     18.04 o 
  -5   2  11       21.97       15.99     11.85 o 
  -4   2  11     1543.69     1655.66     30.13 o 
  -3   2  11     3062.61     3220.69     41.39 o 
  -2   2  11      759.72      861.83     21.28 o 
  -1   2  11       91.61      107.16     11.31 o 
   0   2  11       68.11       66.51     20.57 o 
   1   2  11       12.81       31.53     17.03 o 
   2   2  11      468.74      509.64     35.64 o 
   3   2  11      142.58      168.90     29.01 o 
   4   2  11       14.80       31.61     26.51 o 
   5   2  11        0.97        1.63     26.11 o 
   6   2  11       20.01       22.00     30.86 o 
   7   2  11       76.24      109.99     41.93 o 
   8   2  11        0.01        4.05     45.94 o 
 -10   3  11       20.04      -16.26     49.07 o 
  -9   3  11        5.26       48.02     46.83 o 
  -8   3  11       98.57      110.58     34.40 o 
  -7   3  11      369.93      341.60     34.16 o 
  -6   3  11       33.06       36.72     14.94 o 
  -5   3  11      765.79      785.08     24.26 o 
  -4   3  11       20.93        9.81      8.16 o 
  -3   3  11     1676.00     1601.37     24.61 o 
  -2   3  11       46.97       66.05     13.18 o 
  -1   3  11     1840.40     2055.10     31.03 o 
   0   3  11      845.19     1009.34     47.48 o 
   1   3  11      439.10      475.80     19.38 o 
   2   3  11     2649.41     2648.95     55.55 o 
   3   3  11      594.42      637.58     35.19 o 
   4   3  11      108.84      152.38     27.03 o 
   5   3  11      399.68      435.02     39.45 o 
   6   3  11      213.27      159.51     40.02 o 
   7   3  11        1.00      -19.08     29.23 o 
   8   3  11       67.85       21.32     39.69 o 
 -10   4  11       15.79        5.22     56.23 o 
  -9   4  11        3.15       30.13     52.65 o 
  -8   4  11       71.72       92.28     35.94 o 
  -7   4  11       16.79        3.56     25.99 o 
  -6   4  11      473.13      443.09     34.72 o 
  -5   4  11       44.39       30.85     10.63 o 
  -4   4  11       26.82       53.09     10.16 o 
  -3   4  11        5.74       32.83     10.65 o 
  -2   4  11      137.71      130.98     13.37 o 
  -1   4  11     1014.51      916.16     22.78 o 
   0   4  11      489.25      503.21     19.86 o 
   1   4  11      217.50      269.81     18.18 o 
   2   4  11      393.06      443.30     25.54 o 
   3   4  11      110.87      123.70     23.60 o 
   4   4  11       23.60       30.00     25.56 o 
   5   4  11       45.51       64.66     28.31 o 
   6   4  11       79.84       82.32     30.39 o 
   7   4  11      112.56      109.50     46.88 o 
 -10   5  11       12.21       30.13     58.91 o 
  -9   5  11       35.21        4.03     52.20 o 
  -8   5  11       65.13       34.86     30.51 o 
  -7   5  11       23.12       83.79     32.22 o 
  -6   5  11       31.53       37.03     17.69 o 
  -5   5  11      364.43      379.64     25.71 o 
  -4   5  11     1109.94     1118.55     32.94 o 
  -3   5  11      449.45      431.77     19.11 o 
  -2   5  11      237.95      243.69     16.71 o 
  -1   5  11       71.40       95.35     15.14 o 
   0   5  11       38.87       52.23     12.54 o 
   1   5  11      798.25      765.71     24.43 o 
   2   5  11      613.44      546.62     23.30 o 
   3   5  11      230.27      217.87     26.69 o 
   4   5  11      100.57      150.64     27.43 o 
   5   5  11      218.20      161.77     96.05 o 
   6   5  11      120.68      107.71     81.88 o 
   7   5  11        4.15       13.97     41.05 o 
  -9   6  11       62.27       10.74     55.93 o 
  -8   6  11      316.32      354.63     49.34 o 
  -7   6  11      363.13      396.82     37.84 o 
  -6   6  11       35.45       -5.78     18.43 o 
  -5   6  11      382.26      387.17     43.96 o 
  -4   6  11        1.81       10.60     15.49 o 
  -3   6  11      663.39      643.83     37.26 o 
  -2   6  11      735.55      698.13     22.80 o 
  -1   6  11      483.00      467.15     20.21 o 
   0   6  11      155.48      126.39     15.85 o 
   1   6  11        7.18       -7.65     12.06 o 
   2   6  11       12.35       38.33     15.88 o 
   3   6  11      188.97      244.11     26.74 o 
   4   6  11      177.22      232.34     36.68 o 
   5   6  11      980.51      976.07     65.52 o 
   6   6  11       97.67      129.94     45.99 o 
   7   6  11        7.58       66.68     55.26 o 
  -9   7  11      218.10       22.67     64.88 o 
  -8   7  11       88.32       99.17     41.02 o 
  -7   7  11        1.14       11.31     24.19 o 
  -6   7  11       49.79       55.42     22.23 o 
  -5   7  11       15.51      -29.41     26.37 o 
  -4   7  11      678.28      708.00     32.51 o 
  -3   7  11     1119.28     1110.87     36.95 o 
  -2   7  11       90.82       84.89     18.77 o 
  -1   7  11        0.02       39.12     16.35 o 
   0   7  11      247.53      302.56     23.38 o 
   1   7  11      790.62      757.07     27.50 o 
   2   7  11      454.43      480.94     56.38 o 
   3   7  11     1091.78     1016.26     48.02 o 
   4   7  11       45.77       32.11     28.73 o 
   5   7  11      338.13      302.82     60.18 o 
   6   7  11      516.60      522.65     66.60 o 
  -8   8  11       31.63       39.00     39.41 o 
  -7   8  11      204.45      197.18     45.98 o 
  -6   8  11      362.91      343.32     34.49 o 
  -5   8  11       12.46       -9.45     18.67 o 
  -4   8  11      269.28      320.96     34.16 o 
  -3   8  11      227.67      234.49     25.88 o 
  -2   8  11      906.57      869.33     34.21 o 
  -1   8  11      183.04      180.73     22.40 o 
   0   8  11       40.17       49.52     18.82 o 
   1   8  11      134.80       95.64     25.42 o 
   2   8  11        5.78       12.40     34.83 o 
   3   8  11        0.68      -29.64     23.46 o 
   4   8  11       21.95      -15.03     28.20 o 
   5   8  11      105.43       64.70     34.54 o 
   6   8  11       57.63       17.23     58.39 o 
  -8   9  11      105.31       83.60     43.14 o 
  -7   9  11       47.03       76.48     32.80 o 
  -6   9  11        0.68        9.02     23.06 o 
  -5   9  11      109.39       93.29     25.15 o 
  -4   9  11      498.74      587.58     38.63 o 
  -3   9  11      531.61      568.06     36.28 o 
  -2   9  11      326.80      348.33     30.32 o 
  -1   9  11       47.51       58.76     19.38 o 
   0   9  11      156.77      210.42     37.65 o 
   1   9  11      340.76      406.47     46.55 o 
   2   9  11      597.04      621.66     46.04 o 
   3   9  11      212.03      162.96     35.35 o 
   4   9  11        0.45        1.13     30.21 o 
   5   9  11        1.09      -34.27     32.31 o 
  -7  10  11      284.92      310.74     44.20 o 
  -6  10  11      462.29      528.90     52.70 o 
  -5  10  11      177.85      178.56     31.26 o 
  -4  10  11        0.89       21.16     23.32 o 
  -3  10  11      248.23      300.60     32.07 o 
  -2  10  11      602.38      670.93     43.28 o 
  -1  10  11      104.19       85.97     33.58 o 
   0  10  11       89.42       83.42     33.34 o 
   1  10  11       50.80       49.29     74.20 o 
   2  10  11       10.31      -13.68     59.21 o 
   3  10  11       37.22        5.81     39.76 o 
   4  10  11      112.46       75.77     54.73 o 
  -5  11  11      136.18      123.21     29.33 o 
  -4  11  11      437.19      499.72     52.08 o 
  -3  11  11      491.47      468.62     44.25 o 
  -2  11  11       77.41       90.05     34.61 o 
  -1  11  11        6.95        7.78     30.99 o 
   0  11  11      453.00      623.45     60.48 o 
   1  11  11      722.31      833.09     68.90 o 
   2  11  11      219.05      273.10     65.70 o 
   3  11  11        8.54       32.30     39.20 o 
  -3  12  11       75.34       72.60     38.90 o 
  -2  12  11      280.05      265.92     65.32 o 
  -1  12  11      481.09      548.91     59.33 o 
   0  12  11      267.53      179.97     43.60 o 
 -10   0  12      666.57      764.50     97.69 o 
  -9   0  12     2604.61     2515.92     89.62 o 
  -8   0  12     1262.61     1147.11    123.04 o 
  -7   0  12      139.58       80.82     29.38 o 
  -6   0  12      553.50      489.09     37.55 o 
  -5   0  12     9564.33     9941.80    150.22 o 
  -4   0  12    21268.05    21507.71    202.84 o 
  -3   0  12     2218.58     2145.77     55.05 o 
  -2   0  12     1809.54     1733.20     47.81 o 
  -1   0  12     4441.77     4365.93     77.92 o 
   0   0  12    12783.49    12344.38    216.85 o 
   1   0  12    15224.81    15189.84    260.10 o 
   2   0  12     4414.07     4354.91    125.13 o 
   3   0  12      157.51      138.85     42.51 o 
   4   0  12     3974.69     3894.51    135.72 o 
   5   0  12      826.95      889.92     75.91 o 
   6   0  12     1523.48     1580.44    103.21 o 
   7   0  12      259.35      287.39     76.51 o 
   8   0  12       21.87       12.23     55.03 o 
 -11   1  12      316.54      243.99     73.68 o 
 -10   1  12      187.49      186.58     46.21 o 
  -9   1  12       63.99       84.51     30.90 o 
  -8   1  12      907.87      951.12     39.04 o 
  -7   1  12     3982.94     4021.22     70.07 o 
  -6   1  12     4943.94     4856.39     61.55 o 
  -5   1  12     2340.95     2263.89     37.36 o 
  -4   1  12     1020.29     1024.30     22.68 o 
  -3   1  12     7359.70     7482.75     64.19 o 
  -2   1  12     9636.05     9434.63     91.13 o 
  -1   1  12     7925.94     7752.39     66.62 o 
   0   1  12     1433.39     1396.05     43.51 o 
   1   1  12      106.71       87.29     20.87 o 
   2   1  12     6942.34     7045.99    116.44 o 
   3   1  12     9224.41     9176.03    145.80 o 
   4   1  12     1173.61     1267.25     65.55 o 
   5   1  12      699.26      690.91     51.92 o 
   6   1  12      274.23      344.36     51.35 o 
   7   1  12      901.59      939.06     71.59 o 
   8   1  12      590.64      679.83     69.81 o 
 -11   2  12       63.27       58.76     57.12 o 
 -10   2  12      701.16      899.13     77.22 o 
  -9   2  12     1819.67     1754.97    111.78 o 
  -8   2  12     1262.75     1187.80     50.73 o 
  -7   2  12       40.66        3.35     14.42 o 
  -6   2  12     1923.59     1850.64     37.53 o 
  -5   2  12    12852.46    12882.43    107.08 o 
  -4   2  12    16497.09    17004.28    178.66 o 
  -3   2  12      927.78      773.95     17.93 o 
  -2   2  12     1219.01     1341.69     20.60 o 
  -1   2  12     4376.97     4244.05     44.34 o 
   0   2  12    12702.66    12727.73    111.05 o 
   1   2  12    16313.97    16337.17    157.84 o 
   2   2  12     4539.16     4439.52     89.89 o 
   3   2  12      268.41      307.82     51.08 o 
   4   2  12     2390.83     2356.20    233.85 o 
   5   2  12     2362.26     2369.35    128.56 o 
   6   2  12      914.66      907.00     57.93 o 
   7   2  12      133.34      162.05     45.08 o 
   8   2  12       14.91        2.98     40.05 o 
 -10   3  12      234.25      202.99     51.78 o 
  -9   3  12        0.59       16.29     34.48 o 
  -8   3  12     1611.80     1600.63     75.91 o 
  -7   3  12     2654.57     2760.86     88.44 o 
  -6   3  12     4593.84     4551.13    124.83 o 
  -5   3  12     2103.28     2049.10     36.32 o 
  -4   3  12     1763.16     1702.70     26.89 o 
  -3   3  12     6356.40     6503.12     66.79 o 
  -2   3  12    13629.04    13646.11    100.86 o 
  -1   3  12     7824.51     7702.30     68.12 o 
   0   3  12     1586.64     1632.52     30.16 o 
   1   3  12     3201.09     3205.41     45.38 o 
   2   3  12     9673.39     9453.69    116.51 o 
   3   3  12     6504.90     6547.15     98.36 o 
   4   3  12     2285.46     2204.14     80.88 o 
   5   3  12       14.97      -15.38     23.07 o 
   6   3  12      274.25      254.74     37.49 o 
   7   3  12     1007.33     1044.45     55.87 o 
 -10   4  12      497.44      599.99     98.43 o 
  -9   4  12      982.41      875.16     90.68 o 
  -8   4  12      292.69      368.62     88.66 o 
  -7   4  12        9.56       15.16     21.96 o 
  -6   4  12     1332.11     1311.94     48.85 o 
  -5   4  12     4147.73     4168.81     65.14 o 
  -4   4  12     5641.06     5599.97     53.91 o 
  -3   4  12     3311.72     3259.05     61.91 o 
  -2   4  12      195.25      214.47     15.29 o 
  -1   4  12     3172.77     3007.88     40.93 o 
   0   4  12     8072.16     7942.64     75.19 o 
   1   4  12     4996.89     4930.31     58.85 o 
   2   4  12     2679.55     2611.54     50.51 o 
   3   4  12      124.12      115.51     25.13 o 
   4   4  12     1375.16     1290.63     51.32 o 
   5   4  12     1583.48     1573.02     56.30 o 
   6   4  12     1152.97     1203.51     55.06 o 
   7   4  12       15.00        8.81     39.18 o 
 -10   5  12      175.37      187.92     73.53 o 
  -9   5  12       35.93       32.96     53.39 o 
  -8   5  12     1703.82     1617.18    140.12 o 
  -7   5  12     3027.67     2990.32    125.01 o 
  -6   5  12      510.61      537.57     37.80 o 
  -5   5  12        4.36      -14.18     13.09 o 
  -4   5  12      393.05      419.86     24.82 o 
  -3   5  12     2933.81     2906.15     42.53 o 
  -2   5  12     4751.55     4568.60     54.09 o 
  -1   5  12     8454.73     8383.29     78.76 o 
   0   5  12      477.27      450.34     20.14 o 
   1   5  12      407.57      426.64     23.27 o 
   2   5  12     2440.38     2450.61     50.42 o 
   3   5  12     3155.64     3007.89     58.89 o 
   4   5  12     2395.19     2292.15     93.26 o 
   5   5  12      239.34      224.93     47.39 o 
   6   5  12      171.94       96.72     46.76 o 
   7   5  12      783.67      727.47     75.04 o 
  -9   6  12      782.25      920.80    116.93 o 
  -8   6  12      792.44      784.18    100.52 o 
  -7   6  12      249.07      228.59     35.54 o 
  -6   6  12     1567.73     1530.36     57.39 o 
  -5   6  12     2747.36     2756.09     56.74 o 
  -4   6  12     2891.85     2850.10     54.70 o 
  -3   6  12     3904.14     3749.98     61.26 o 
  -2   6  12      103.06       74.11     13.67 o 
  -1   6  12     1647.91     1601.71     33.74 o 
   0   6  12     2238.38     2208.85     40.23 o 
   1   6  12     3140.86     3108.27     52.21 o 
   2   6  12     2515.98     2527.14     62.84 o 
   3   6  12      115.27       92.11     22.61 o 
   4   6  12      944.33      931.46     58.23 o 
   5   6  12     3089.43     3139.44    105.23 o 
   6   6  12      916.58      970.04     72.57 o 
  -9   7  12        1.32       -3.13     56.08 o 
  -8   7  12      395.42      408.64     62.37 o 
  -7   7  12     1151.06     1063.14     52.55 o 
  -6   7  12     1181.45     1175.97     43.37 o 
  -5   7  12       14.90        0.96     18.78 o 
  -4   7  12       78.48       67.52     19.07 o 
  -3   7  12      161.81      191.49     23.02 o 
  -2   7  12     2930.03     2834.55     54.98 o 
  -1   7  12     4450.29     4366.28     67.92 o 
   0   7  12      817.57      771.39     29.56 o 
   1   7  12      545.12      578.21     27.55 o 
   2   7  12      741.16      738.23     34.14 o 
   3   7  12     1618.34     1698.76     74.04 o 
   4   7  12      937.03      844.17     48.41 o 
   5   7  12       31.54       29.03     40.84 o 
   6   7  12      130.92       92.29     49.89 o 
  -8   8  12      316.37      297.95     55.49 o 
  -7   8  12      193.21      142.95     36.89 o 
  -6   8  12       56.88       -3.76     21.54 o 
  -5   8  12     1994.13     1874.71     71.23 o 
  -4   8  12     1812.61     1787.98     59.54 o 
  -3   8  12      943.13      900.86     35.60 o 
  -2   8  12       87.94      105.19     21.39 o 
  -1   8  12      800.53      791.18     32.71 o 
   0   8  12     2006.31     2049.07     49.05 o 
   1   8  12     1126.59     1137.79     52.38 o 
   2   8  12     1284.54     1210.61     50.64 o 
   3   8  12      224.76      167.50     33.73 o 
   4   8  12      551.35      677.99     54.01 o 
   5   8  12      844.36      955.90     71.41 o 
  -7   9  12     1050.85     1064.30     56.21 o 
  -6   9  12      579.37      592.90     42.06 o 
  -5   9  12       18.43       -9.92     21.49 o 
  -4   9  12       25.93       11.68     21.47 o 
  -3   9  12      643.58      656.03     36.16 o 
  -2   9  12     1154.69     1174.35     40.43 o 
  -1   9  12     1346.97     1282.69     43.72 o 
   0   9  12       45.60       15.44     29.43 o 
   1   9  12      161.80      159.33     44.37 o 
   2   9  12      944.20      989.89     48.54 o 
   3   9  12      867.67      885.44     52.51 o 
   4   9  12      238.37      216.01     39.98 o 
   5   9  12       15.49      -34.70     31.17 o 
  -6  10  12       19.30       22.65     29.75 o 
  -5  10  12      386.59      437.39     41.61 o 
  -4  10  12     1236.18     1145.59     45.27 o 
  -3  10  12      533.60      574.78     39.14 o 
  -2  10  12        4.85       -5.06     23.24 o 
  -1  10  12      633.33      650.15     53.32 o 
   0  10  12      769.90      772.76     54.98 o 
   1  10  12     1028.08      994.98     59.58 o 
   2  10  12      231.85      255.28     47.98 o 
   3  10  12        0.11      -49.12     32.75 o 
   4  10  12      228.92      219.08     44.90 o 
  -5  11  12       30.46       18.46     26.50 o 
  -4  11  12       13.71       -3.94     28.20 o 
  -3  11  12      248.69      308.10     38.98 o 
  -2  11  12      806.30      800.85     78.52 o 
  -1  11  12      428.28      506.50     53.36 o 
   0  11  12       52.88       99.79     38.55 o 
   1  11  12      161.95      228.90     53.69 o 
   2  11  12      558.97      552.42     65.01 o 
  -2  12  12        0.52      -44.90     29.93 o 
  -1  12  12       34.26      102.61    137.96 o 
 -11   1  13       11.51      -27.44     52.65 o 
 -10   1  13       11.87      -32.88     34.30 o 
  -9   1  13       22.26       40.94     27.50 o 
  -8   1  13        0.61       -9.54     19.11 o 
  -7   1  13        1.05        7.84     17.07 o 
  -6   1  13       46.66       37.64     17.07 o 
  -5   1  13      159.00      142.74     19.09 o 
  -4   1  13        4.31      -11.93      7.96 o 
  -3   1  13      588.08      693.26     24.59 o 
  -2   1  13     1350.50     1531.61     33.19 o 
  -1   1  13        0.64        8.43      8.11 o 
   0   1  13      289.63      327.66     36.56 o 
   1   1  13        2.07        4.46     16.91 o 
   2   1  13       76.65      139.36     33.03 o 
   3   1  13      459.74      455.96     42.18 o 
   4   1  13      125.29      158.05     36.73 o 
   5   1  13        1.46       10.82     30.07 o 
   6   1  13        8.20      -10.37     31.40 o 
   7   1  13        0.13       19.41     39.67 o 
 -11   2  13        8.62      -34.47     35.56 o 
 -10   2  13       17.30       -6.07     33.63 o 
  -9   2  13        1.27       37.72     37.96 o 
  -8   2  13      224.34      222.75     46.56 o 
  -7   2  13      260.31      299.94     27.11 o 
  -6   2  13      109.94      138.38     21.31 o 
  -5   2  13      529.02      572.38     22.28 o 
  -4   2  13        9.28       22.61      9.99 o 
  -3   2  13       59.81       80.00      8.41 o 
  -2   2  13     2156.73     2411.64     28.97 o 
  -1   2  13     1234.54     1228.64     24.37 o 
   0   2  13      362.17      472.41     36.14 o 
   1   2  13      599.91      898.49    117.25 o 
   2   2  13      298.36      316.16     34.42 o 
   3   2  13      232.62      281.47     94.33 o 
   4   2  13      679.57      734.64     49.35 o 
   5   2  13        7.77       34.75     32.48 o 
   6   2  13       28.51       32.21     47.05 o 
   7   2  13        2.89       17.42     37.07 o 
 -10   3  13        0.11      -46.64     31.10 o 
  -9   3  13        8.15        0.42     32.21 o 
  -8   3  13        5.85       97.53     43.92 o 
  -7   3  13      275.49      320.63     46.59 o 
  -6   3  13      772.10      714.22     29.95 o 
  -5   3  13       22.17       -3.54     11.24 o 
  -4   3  13      190.54      247.47     19.00 o 
  -3   3  13       17.58       29.92      8.77 o 
  -2   3  13      405.43      436.43     18.63 o 
  -1   3  13      435.56      459.70     17.77 o 
   0   3  13       29.39       35.59     11.40 o 
   1   3  13      195.18      198.27     21.44 o 
   2   3  13      612.39      728.48     81.19 o 
   3   3  13        8.21       40.79     21.81 o 
   4   3  13      148.03      122.19     27.93 o 
   5   3  13      155.07      131.15     31.24 o 
   6   3  13       64.66       85.98     33.27 o 
   7   3  13        4.14       -3.53     31.48 o 
 -10   4  13       71.24       63.07     43.62 o 
  -9   4  13       86.66       71.20     37.69 o 
  -8   4  13      527.61      570.24     61.40 o 
  -7   4  13      692.29      708.60     53.41 o 
  -6   4  13      147.37      164.59     27.50 o 
  -5   4  13       72.83       86.03     12.48 o 
  -4   4  13      744.25      734.72     20.33 o 
  -3   4  13      314.66      317.54     18.15 o 
  -2   4  13      187.16      209.66     15.44 o 
  -1   4  13      114.82      140.40     14.11 o 
   0   4  13      100.59      103.54     16.13 o 
   1   4  13       67.44       53.60     13.73 o 
   2   4  13      310.38      322.56     25.29 o 
   3   4  13       60.17       57.91     23.11 o 
   4   4  13        6.70      -11.00     21.19 o 
   5   4  13       52.73       57.73     28.21 o 
   6   4  13        0.09       -1.72     29.65 o 
   7   4  13       26.28      -23.82     39.38 o 
 -10   5  13      134.62       98.46     46.58 o 
  -9   5  13       56.39       18.54     37.54 o 
  -8   5  13        0.35       57.54     34.03 o 
  -7   5  13       26.57      112.45     38.30 o 
  -6   5  13      277.87      251.19     31.19 o 
  -5   5  13      116.60       75.61     17.48 o 
  -4   5  13      233.97      259.51     24.37 o 
  -3   5  13      211.14      238.50     18.34 o 
  -2   5  13      173.11      217.29     21.46 o 
  -1   5  13      804.51      876.25     25.37 o 
   0   5  13      383.82      397.74     21.65 o 
   1   5  13       73.58       54.28     15.06 o 
   2   5  13        0.17      -10.70     15.48 o 
   3   5  13        4.27        0.33     21.20 o 
   4   5  13        3.27        6.67     24.28 o 
   5   5  13        2.18       21.54     37.05 o 
   6   5  13       82.63       52.58     88.89 o 
   7   5  13      122.82      101.94     47.22 o 
  -9   6  13      384.89      412.35     62.51 o 
  -8   6  13      406.01      370.54     57.94 o 
  -7   6  13      240.51      223.93     47.03 o 
  -6   6  13      304.22      366.12     37.57 o 
  -5   6  13     1412.10     1384.58     41.61 o 
  -4   6  13       29.11       34.85     17.82 o 
  -3   6  13      788.22      762.47     29.74 o 
  -2   6  13        4.62       -1.80     12.00 o 
  -1   6  13        6.99        7.96     12.15 o 
   0   6  13      150.34      112.41     16.51 o 
   1   6  13      303.39      319.90     23.40 o 
   2   6  13      134.50      147.67     20.20 o 
   3   6  13      211.52      175.62     26.26 o 
   4   6  13      122.83      115.66     39.07 o 
   5   6  13      103.54      105.53     45.49 o 
   6   6  13        9.65       47.82     42.21 o 
  -9   7  13       21.20      -19.33     37.12 o 
  -8   7  13       62.93       82.85     39.95 o 
  -7   7  13      232.84      195.86     47.12 o 
  -6   7  13      136.34      156.38     32.12 o 
  -5   7  13       55.37       16.32     19.83 o 
  -4   7  13      372.94      413.65     51.15 o 
  -3   7  13      556.79      520.22     30.08 o 
  -2   7  13        2.40       -9.82     16.64 o 
  -1   7  13      457.45      558.33     29.19 o 
   0   7  13      862.40      816.78     28.68 o 
   1   7  13      239.08      254.95     22.76 o 
   2   7  13       25.55       33.25     19.99 o 
   3   7  13       13.61       -3.61     23.65 o 
   4   7  13       19.85       21.35     29.30 o 
   5   7  13      110.30      122.50     44.72 o 
   6   7  13      116.90      148.59     50.16 o 
  -8   8  13      115.20       90.52     44.97 o 
  -7   8  13       58.63      -18.57     34.64 o 
  -6   8  13       32.69      -31.00     22.89 o 
  -5   8  13       54.96       45.29     21.67 o 
  -4   8  13      263.19      272.54     30.31 o 
  -3   8  13      221.18      264.29     27.28 o 
  -2   8  13      946.50      913.08     35.55 o 
  -1   8  13       66.58       35.63     18.71 o 
   0   8  13        3.62       -0.22     16.89 o 
   1   8  13      265.14      284.63     33.23 o 
   2   8  13      287.89      310.57     88.07 o 
   3   8  13      129.86      137.32     33.05 o 
   4   8  13      101.31      103.42     34.26 o 
   5   8  13       58.05       33.22     41.18 o 
  -7   9  13       30.79        5.76     38.39 o 
  -6   9  13       49.93       44.46     29.79 o 
  -5   9  13      324.94      352.32     34.62 o 
  -4   9  13      515.81      549.85     37.92 o 
  -3   9  13       34.51       29.74     19.98 o 
  -2   9  13       22.62        5.65     18.31 o 
  -1   9  13      135.31      161.58     34.94 o 
   0   9  13      857.36      857.54     51.31 o 
   1   9  13      465.50      479.33     51.93 o 
   2   9  13        0.14      -12.70     32.37 o 
   3   9  13       26.92       44.76     29.35 o 
   4   9  13       66.12       -5.93     30.94 o 
  -6  10  13      148.89      134.80     35.72 o 
  -5  10  13       20.47      -23.29     25.98 o 
  -4  10  13      424.71      488.65     38.59 o 
  -3  10  13      785.43      705.27     37.61 o 
  -2  10  13      320.52      325.70     37.87 o 
  -1  10  13       73.43       88.30     35.54 o 
   0  10  13        5.39       21.30     31.47 o 
   1  10  13      153.02      186.09     79.42 o 
   2  10  13      245.66      262.12     49.05 o 
   3  10  13      193.99      197.93     61.15 o 
  -5  11  13      224.32      254.12     63.61 o 
  -4  11  13      141.22      154.74     43.05 o 
  -3  11  13        3.87       13.88     26.45 o 
  -2  11  13      152.88      125.85     36.76 o 
  -1  11  13      251.87      226.17     44.70 o 
   0  11  13      513.43      665.25     62.78 o 
   1  11  13      239.46      307.29     51.16 o 
   2  11  13        1.32       22.45     46.53 o 
 -10   0  14      741.49      843.99     88.29 o 
  -9   0  14      243.36      269.19     75.32 o 
  -8   0  14        1.81       -5.59     24.99 o 
  -7   0  14     3912.06     3758.25     98.32 o 
  -6   0  14     6816.41     6806.56    128.22 o 
  -5   0  14     8525.84     8764.78    141.83 o 
  -4   0  14     3267.10     3250.77     77.48 o 
  -3   0  14     2508.86     2626.88     65.07 o 
  -2   0  14    13242.85    13322.29    171.26 o 
  -1   0  14     8783.35     8503.84    186.58 o 
   0   0  14    12527.46    12412.09    229.38 o 
   1   0  14     2281.46     2022.65     84.71 o 
   2   0  14     1059.85     1040.85     69.20 o 
   3   0  14     6021.60     5894.79    166.44 o 
   4   0  14     3441.16     3643.06    138.70 o 
   5   0  14     2250.32     2161.94    114.99 o 
   6   0  14       25.04       50.11     50.11 o 
   7   0  14      145.46      138.40     64.28 o 
 -11   1  14       44.24       33.56     63.83 o 
 -10   1  14      230.38      251.52     48.87 o 
  -9   1  14     2312.91     2210.87    119.24 o 
  -8   1  14     1734.32     1723.61     50.11 o 
  -7   1  14      753.37      777.90     34.57 o 
  -6   1  14      148.23      198.78     46.77 o 
  -5   1  14     2236.25     2191.50     48.70 o 
  -4   1  14     4542.40     4287.92     62.34 o 
  -3   1  14    14692.69    14250.60    129.26 o 
  -2   1  14     8500.76     8417.25     88.77 o 
  -1   1  14      114.31       92.26     11.73 o 
   0   1  14     1828.70     1714.66     43.21 o 
   1   1  14     6683.95     6286.72    109.03 o 
   2   1  14     6343.87     6095.08    113.28 o 
   3   1  14     1843.54     1838.10     65.96 o 
   4   1  14      123.67      126.51     33.85 o 
   5   1  14      663.80      679.69     55.59 o 
   6   1  14     1516.27     1586.42     76.08 o 
   7   1  14      575.81      676.92    105.59 o 
 -10   2  14      719.40      824.77     70.24 o 
  -9   2  14      302.13      331.64     66.37 o 
  -8   2  14        1.33      -22.36     20.67 o 
  -7   2  14     1565.44     1578.78     44.70 o 
  -6   2  14     8233.18     8101.19     99.62 o 
  -5   2  14     7732.40     7957.23     95.99 o 
  -4   2  14       84.55       69.65     15.49 o 
  -3   2  14     3126.57     3058.50     31.69 o 
  -2   2  14    14903.02    15385.47    110.45 o 
  -1   2  14     9579.52     9550.34     91.25 o 
   0   2  14     2022.44     1949.45     38.51 o 
   1   2  14     1067.87     1017.29     54.49 o 
   2   2  14      988.26      880.71     56.00 o 
   3   2  14     5416.94     5273.30    189.33 o 
   4   2  14     5009.94     4919.16    113.15 o 
   5   2  14     1079.99     1108.40     61.68 o 
   6   2  14        2.17      -21.15     31.61 o 
   7   2  14      235.56      289.85     55.25 o 
 -10   3  14      221.52      182.01     89.04 o 
  -9   3  14      540.99      506.76     60.59 o 
  -8   3  14     1995.58     1927.47     82.68 o 
  -7   3  14     1154.90     1081.84     62.18 o 
  -6   3  14       16.46       -1.16     15.06 o 
  -5   3  14     1885.87     1853.13     42.02 o 
  -4   3  14     7173.69     7223.81     83.56 o 
  -3   3  14     8980.77     8846.27     69.46 o 
  -2   3  14     6079.83     5999.77     71.31 o 
  -1   3  14      310.92      379.42     17.71 o 
   0   3  14     6480.11     6071.29     64.32 o 
   1   3  14     4164.40     3972.88     60.17 o 
   2   3  14     4593.60     4444.62     77.82 o 
   3   3  14      736.68      682.39     38.45 o 
   4   3  14      136.80      146.63     30.62 o 
   5   3  14      884.04      852.09     62.77 o 
   6   3  14      952.30      977.36     53.35 o 
   7   3  14      361.87      431.40     73.80 o 
 -10   4  14      109.85      122.27     46.18 o 
  -9   4  14      364.42      374.46     55.04 o 
  -8   4  14        1.44      -13.76     29.66 o 
  -7   4  14      805.99      854.83     57.58 o 
  -6   4  14     3908.82     3773.18    213.27 o 
  -5   4  14     2586.50     2553.76     48.98 o 
  -4   4  14      615.18      563.74     18.30 o 
  -3   4  14      912.52      899.36     23.87 o 
  -2   4  14     6669.45     6970.75     75.98 o 
  -1   4  14     8550.96     8795.62    110.19 o 
   0   4  14     2157.36     2019.12     40.26 o 
   1   4  14      248.89      261.70     20.86 o 
   2   4  14      365.35      389.02     32.52 o 
   3   4  14     2602.20     2539.32     63.45 o 
   4   4  14     1819.55     1843.77     79.32 o 
   5   4  14      821.90      822.56     47.82 o 
   6   4  14       81.72        1.19     30.97 o 
   7   4  14       75.04       78.42     46.07 o 
 -10   5  14       16.34       -6.22     38.97 o 
  -9   5  14      828.70      866.52     71.91 o 
  -8   5  14     2623.37     2483.70     98.43 o 
  -7   5  14      861.19      850.03     60.09 o 
  -6   5  14      377.04      313.65     47.36 o 
  -5   5  14     1867.85     1764.64     73.32 o 
  -4   5  14     1925.57     1955.67     42.26 o 
  -3   5  14     2182.58     2231.34     38.12 o 
  -2   5  14     1688.79     1602.84     32.68 o 
  -1   5  14      202.98      231.11     18.10 o 
   0   5  14     1247.48     1193.14     30.24 o 
   1   5  14     3742.98     3716.72     54.84 o 
   2   5  14     2260.70     2203.10     50.20 o 
   3   5  14      745.58      676.05     38.40 o 
   4   5  14       37.78       34.37     25.18 o 
   5   5  14      262.15      330.74     52.01 o 
   6   5  14      867.15      954.89     73.63 o 
  -9   6  14      234.71      213.08     52.70 o 
  -8   6  14      366.88      425.92     59.03 o 
  -7   6  14     1095.79      996.18     65.25 o 
  -6   6  14     3696.46     3505.37    109.97 o 
  -5   6  14     3488.90     3527.03    131.61 o 
  -4   6  14        4.63       -5.89     15.72 o 
  -3   6  14      532.28      514.68     27.18 o 
  -2   6  14     3294.78     3300.97     49.58 o 
  -1   6  14     4750.53     4784.70     71.97 o 
   0   6  14     1534.48     1488.31     35.53 o 
   1   6  14      274.17      288.89     23.24 o 
   2   6  14      207.38      234.66     33.90 o 
   3   6  14     1016.96     1019.36     40.48 o 
   4   6  14     1327.00     1287.22    103.28 o 
   5   6  14      604.80      686.91     66.49 o 
   6   6  14       29.00      -18.04     42.97 o 
  -9   7  14      270.35      233.17     56.05 o 
  -8   7  14      894.10      894.94     73.42 o 
  -7   7  14     1026.42     1000.02     75.39 o 
  -6   7  14       47.98      -18.78     32.03 o 
  -5   7  14      576.27      651.60     44.90 o 
  -4   7  14     2810.11     2745.33     58.11 o 
  -3   7  14     1778.73     1726.32     44.87 o 
  -2   7  14     1163.40     1181.77     37.44 o 
  -1   7  14      158.09      200.51     23.79 o 
   0   7  14     1161.06     1175.10     33.54 o 
   1   7  14     1967.68     2021.01     43.67 o 
   2   7  14     1672.06     1661.73     47.98 o 
   3   7  14      462.35      521.84     43.64 o 
   4   7  14        9.84      -48.48     32.32 o 
   5   7  14      235.26      326.92     55.53 o 
  -8   8  14        0.22       25.19     53.39 o 
  -7   8  14      112.61       51.69     40.16 o 
  -6   8  14      764.47      836.38     67.98 o 
  -5   8  14     1517.53     1483.61     76.93 o 
  -4   8  14      367.13      338.14     31.15 o 
  -3   8  14      759.88      690.07     33.60 o 
  -2   8  14      831.31      802.80     34.24 o 
  -1   8  14     1651.04     1568.62     52.76 o 
   0   8  14      924.85      917.47     36.37 o 
   1   8  14       45.42       10.05     25.14 o 
   2   8  14      142.07      123.10     31.95 o 
   3   8  14      537.42      760.40     62.24 o 
   4   8  14      813.18      829.37     52.66 o 
   5   8  14      308.40      321.81     57.29 o 
  -7   9  14      297.67      253.47     52.55 o 
  -6   9  14       14.41      -34.15     35.20 o 
  -5   9  14      756.43      718.82     48.65 o 
  -4   9  14     1232.02     1267.98     52.95 o 
  -3   9  14     1398.53     1365.90     45.63 o 
  -2   9  14      283.43      338.37     30.60 o 
  -1   9  14       36.90        9.73     19.34 o 
   0   9  14      366.41      469.17     50.14 o 
   1   9  14     1333.53     1450.12     77.18 o 
   2   9  14      630.08      619.75     87.47 o 
   3   9  14      115.76       91.36     32.96 o 
   4   9  14       34.39       27.95     32.04 o 
  -6  10  14      210.15      253.18     54.04 o 
  -5  10  14      275.42      257.24     39.91 o 
  -4  10  14       54.15       55.47     28.29 o 
  -3  10  14       97.91       98.87     25.73 o 
  -2  10  14      637.15      703.32     66.47 o 
  -1  10  14      373.80      391.05     46.50 o 
   0  10  14      368.67      308.23     46.66 o 
   1  10  14       32.42        4.78     34.08 o 
   2  10  14      219.23      261.81     49.71 o 
   3  10  14      435.07      407.05     59.37 o 
  -4  11  14      475.16      494.84     46.18 o 
  -3  11  14      545.78      676.15     48.81 o 
  -2  11  14      112.50      128.34     36.79 o 
  -1  11  14        0.58      -31.78     32.82 o 
   0  11  14      399.30      583.20     59.18 o 
   1  11  14      666.26      806.55    101.27 o 
 -11   1  15        5.76      -65.17     53.54 o 
 -10   1  15        0.94        6.79     36.17 o 
  -9   1  15       35.61      107.77     30.46 o 
  -8   1  15      112.59      100.44     24.19 o 
  -7   1  15        0.05       -9.81     15.84 o 
  -6   1  15       41.19       40.18     17.65 o 
  -5   1  15        0.14       34.78     16.13 o 
  -4   1  15        3.71       -4.19     12.08 o 
  -3   1  15       20.62       20.54     13.17 o 
  -2   1  15      419.22      422.05     21.91 o 
  -1   1  15      146.55      169.54     15.87 o 
   0   1  15       73.49       97.82     18.45 o 
   1   1  15        0.46       25.49     44.44 o 
   2   1  15        3.40       -4.79     22.61 o 
   3   1  15       13.85       24.62     26.75 o 
   4   1  15        7.12       19.92     38.33 o 
   5   1  15        3.26        0.32     32.19 o 
   6   1  15       12.48       12.38     44.74 o 
   7   1  15        2.33       -8.81     38.97 o 
 -10   2  15       85.03       60.89     40.60 o 
  -9   2  15       14.50        4.35     33.44 o 
  -8   2  15        2.22      -30.48     20.32 o 
  -7   2  15       28.53       36.71     19.69 o 
  -6   2  15       81.44      157.69     22.41 o 
  -5   2  15       67.70       75.63     17.83 o 
  -4   2  15      125.94      132.11     17.23 o 
  -3   2  15        5.58        8.73     12.31 o 
  -2   2  15      134.18      174.58     20.69 o 
  -1   2  15      114.50      149.42     15.84 o 
   0   2  15      312.11      313.89     21.81 o 
   1   2  15      114.51      111.66     20.69 o 
   2   2  15      300.12      328.73     36.91 o 
   3   2  15      629.77      637.38     61.60 o 
   4   2  15        0.41       -1.91     27.73 o 
   5   2  15       12.72       33.96     35.17 o 
   6   2  15       57.50        8.89     36.16 o 
   7   2  15       39.22      -14.39     37.33 o 
 -10   3  15        0.70       25.71     34.08 o 
  -9   3  15      124.91      115.26     42.68 o 
  -8   3  15      416.73      403.51     53.53 o 
  -7   3  15       32.12        3.03     27.88 o 
  -6   3  15      145.29      190.60     22.19 o 
  -5   3  15      148.89      197.82     21.33 o 
  -4   3  15      387.21      414.12     30.18 o 
  -3   3  15      322.69      333.13     17.72 o 
  -2   3  15      869.74      842.08     22.35 o 
  -1   3  15      102.24      119.98     17.70 o 
   0   3  15      839.84      918.45     33.79 o 
   1   3  15      116.73      160.06     19.48 o 
   2   3  15       34.53       33.75     19.92 o 
   3   3  15       80.57       54.26     24.26 o 
   4   3  15        6.87       -0.86     24.00 o 
   5   3  15       11.56       44.39     29.57 o 
   6   3  15        1.29       -6.67     30.26 o 
   7   3  15        1.76      -31.66     30.90 o 
 -10   4  15       36.00       67.08     55.63 o 
  -9   4  15      111.01       60.65     39.01 o 
  -8   4  15      132.43      118.16     39.69 o 
  -7   4  15      122.45      137.39     47.28 o 
  -6   4  15      242.98      285.87     41.00 o 
  -5   4  15       47.65       35.38     15.76 o 
  -4   4  15      571.88      594.24     34.01 o 
  -3   4  15      364.84      365.80     18.67 o 
  -2   4  15      128.01      132.80     14.79 o 
  -1   4  15      388.10      413.16     20.59 o 
   0   4  15      409.45      437.24     22.57 o 
   1   4  15       50.62       45.92     14.85 o 
   2   4  15      331.25      371.64     33.10 o 
   3   4  15       30.89       14.76     22.65 o 
   4   4  15      145.73      113.01     30.28 o 
   5   4  15       57.34       51.09     30.22 o 
   6   4  15        0.50      -42.59     28.39 o 
 -10   5  15       40.61      -15.29     37.77 o 
  -9   5  15       62.68       50.10     41.04 o 
  -8   5  15        5.41       25.49     35.42 o 
  -7   5  15       69.81       44.36     36.48 o 
  -6   5  15       18.31       -9.57     28.23 o 
  -5   5  15        2.26      -15.37     26.33 o 
  -4   5  15       10.63        7.67     22.50 o 
  -3   5  15       46.09       39.99     13.04 o 
  -2   5  15      169.23      169.72     16.69 o 
  -1   5  15      113.30      108.04     17.99 o 
   0   5  15       14.08        6.37     15.72 o 
   1   5  15      209.04      215.35     20.92 o 
   2   5  15       33.94       27.18     19.90 o 
   3   5  15       69.96       38.86     23.85 o 
   4   5  15       57.29       -4.24     42.97 o 
   5   5  15        2.75      -15.41     25.53 o 
   6   5  15       50.62       19.05     38.95 o 
  -9   6  15       34.96       15.11     54.14 o 
  -8   6  15       11.07       76.51     45.64 o 
  -7   6  15      141.67      134.91     49.29 o 
  -6   6  15      199.53      196.97     44.29 o 
  -5   6  15      688.45      679.55     57.11 o 
  -4   6  15       64.43       73.58     33.54 o 
  -3   6  15      129.95      142.89     20.62 o 
  -2   6  15       72.81      103.82     16.68 o 
  -1   6  15       27.66       16.17     14.49 o 
   0   6  15      163.36      185.08     20.25 o 
   1   6  15      174.17      182.94     21.71 o 
   2   6  15      155.96      144.78     24.99 o 
   3   6  15       62.44       80.74     28.66 o 
   4   6  15      158.54      172.21     44.21 o 
   5   6  15       59.86        9.01     38.06 o 
   6   6  15       70.59      163.59    105.82 o 
  -9   7  15       81.12       71.91     41.58 o 
  -8   7  15      415.53      368.57     56.57 o 
  -7   7  15      802.78      876.64    106.26 o 
  -6   7  15       55.10       64.52     36.13 o 
  -5   7  15       96.81       99.48     38.12 o 
  -4   7  15      891.34      917.16     44.13 o 
  -3   7  15      528.75      578.07     33.25 o 
  -2   7  15       19.98       50.71     18.54 o 
  -1   7  15      878.36      864.06     33.91 o 
   0   7  15      100.30       99.00     18.67 o 
   1   7  15       15.69       28.89     16.84 o 
   2   7  15      103.17      137.43     26.07 o 
   3   7  15      205.66      154.84     33.01 o 
   4   7  15       17.81      -20.59     36.10 o 
   5   7  15        1.41      -17.95     40.30 o 
  -8   8  15       24.81      -11.18     46.01 o 
  -7   8  15       15.34       -3.78     32.37 o 
  -6   8  15       21.05       33.03     44.00 o 
  -5   8  15       68.28      100.99     40.11 o 
  -4   8  15      524.25      606.77     45.32 o 
  -3   8  15      117.87      190.67     26.50 o 
  -2   8  15       48.44       40.03     22.47 o 
  -1   8  15      128.82      101.62     22.49 o 
   0   8  15      549.62      612.45     40.25 o 
   1   8  15      753.03      720.49     40.38 o 
   2   8  15      382.58      373.55     49.45 o 
   3   8  15       21.86        1.16     28.60 o 
   4   8  15        8.51      -40.60     28.64 o 
  -7   9  15      208.53      107.30     48.29 o 
  -6   9  15      145.64      158.18     44.34 o 
  -5   9  15       56.88       36.80     38.49 o 
  -4   9  15       25.32       45.71     27.03 o 
  -3   9  15      635.19      593.44     46.07 o 
  -2   9  15      335.18      356.37     32.16 o 
  -1   9  15      210.18      223.02     30.50 o 
   0   9  15      526.78      548.88     51.38 o 
   1   9  15        0.77       32.85     32.07 o 
   2   9  15      197.85      187.30     46.98 o 
   3   9  15      182.85      167.01     40.12 o 
  -6  10  15       16.09      -18.73     40.49 o 
  -5  10  15      128.12       66.49     41.76 o 
  -4  10  15      442.14      448.96     58.37 o 
  -3  10  15      135.12      152.00     33.12 o 
  -2  10  15        9.20      -18.64     23.79 o 
  -1  10  15       39.92       41.77     53.17 o 
   0  10  15      386.90      396.73     61.97 o 
   1  10  15      360.20      408.39     53.65 o 
   2  10  15      198.03      180.55     45.42 o 
  -4  11  15       16.14       65.79     39.56 o 
  -3  11  15      123.17      123.49     58.31 o 
  -2  11  15      386.21      540.93     83.82 o 
  -1  11  15      481.67      670.25     61.16 o 
   0  11  15       33.48       55.62     37.09 o 
 -10   0  16       95.38       53.09     55.63 o 
  -9   0  16      466.70      519.07     56.51 o 
  -8   0  16      656.34      612.76     67.71 o 
  -7   0  16     3552.71     3638.50     98.10 o 
  -6   0  16     3189.67     3221.04     87.71 o 
  -5   0  16       12.64        8.73     20.51 o 
  -4   0  16     2342.14     2157.00     64.20 o 
  -3   0  16    11124.51    10902.44    157.29 o 
  -2   0  16     5954.06     5792.21    105.14 o 
  -1   0  16     7332.10     7202.81    132.06 o 
   0   0  16      219.12      200.89     40.42 o 
   1   0  16     1922.44     1712.73     84.12 o 
   2   0  16     7637.46     7506.11    190.15 o 
   3   0  16     1374.40     1215.94     82.92 o 
   4   0  16     1528.44     1319.45     91.42 o 
   5   0  16        1.42       20.88     47.13 o 
   6   0  16      458.65      682.77     97.69 o 
   7   0  16      594.35      682.02    104.85 o 
 -10   1  16      909.96      875.87     66.14 o 
  -9   1  16     1673.11     1632.34     61.93 o 
  -8   1  16      210.24      232.13     30.42 o 
  -7   1  16      731.48      733.49     34.11 o 
  -6   1  16     2837.92     2891.47     58.33 o 
  -5   1  16     7923.97     8295.17    119.71 o 
  -4   1  16     4359.48     4421.18     66.20 o 
  -3   1  16      617.84      619.72     25.88 o 
  -2   1  16      968.55      896.95     29.36 o 
  -1   1  16     8076.88     7818.35     82.12 o 
   0   1  16    10070.06     9867.25    121.56 o 
   1   1  16     5049.46     4876.54    100.61 o 
   2   1  16       73.71       53.82     28.63 o 
   3   1  16      151.92      205.54     37.85 o 
   4   1  16      922.47      942.39     57.41 o 
   5   1  16     2419.61     2486.85     94.18 o 
   6   1  16     1018.93     1034.21     67.72 o 
 -10   2  16        1.62      -10.00     35.27 o 
  -9   2  16      172.12      170.18     45.50 o 
  -8   2  16     1079.46     1040.87     62.57 o 
  -7   2  16     1899.57     1822.74     48.84 o 
  -6   2  16     5246.87     5423.67     81.01 o 
  -5   2  16       51.10       48.08     16.48 o 
  -4   2  16     3201.57     3037.50     54.58 o 
  -3   2  16     5793.86     5903.27     76.65 o 
  -2   2  16     6155.61     6166.37     77.86 o 
  -1   2  16     2144.85     2035.48     47.23 o 
   0   2  16       27.42       33.29     13.88 o 
   1   2  16     3088.09     3067.47     62.46 o 
   2   2  16     2602.71     2503.90     60.15 o 
   3   2  16     2217.77     2135.02     74.29 o 
   4   2  16      662.77      734.14     60.51 o 
   5   2  16       44.65       19.33     33.68 o 
   6   2  16      455.01      446.25     59.78 o 
 -10   3  16      458.69      505.95     92.24 o 
  -9   3  16      222.08      276.26     51.21 o 
  -8   3  16       14.74        8.88     33.13 o 
  -7   3  16       11.41      -14.18     28.35 o 
  -6   3  16     2910.02     2896.05     57.49 o 
  -5   3  16     3801.73     3903.06     69.03 o 
  -4   3  16     3332.37     3458.20     58.84 o 
  -3   3  16      686.69      652.78     27.33 o 
  -2   3  16     1800.68     1815.55     37.62 o 
  -1   3  16     8408.64     8555.13     79.51 o 
   0   3  16     9311.69     9391.58    100.36 o 
   1   3  16     1547.02     1409.30     44.46 o 
   2   3  16       39.31        2.64     19.23 o 
   3   3  16      430.27      493.44     40.24 o 
   4   3  16     1335.90     1301.31     53.07 o 
   5   3  16     1080.25     1078.96     52.78 o 
   6   3  16      117.10       77.14     35.35 o 
 -10   4  16        1.55      -41.78     35.05 o 
  -9   4  16       37.65        4.72     35.54 o 
  -8   4  16      147.38      169.17     43.95 o 
  -7   4  16     2281.79     2176.96    152.94 o 
  -6   4  16     1899.75     1941.77     79.23 o 
  -5   4  16      158.64      125.18     19.91 o 
  -4   4  16      839.91      848.41     37.74 o 
  -3   4  16     3789.74     3847.41     73.55 o 
  -2   4  16     6045.39     6026.84     64.56 o 
  -1   4  16     1231.64     1148.61     29.24 o 
   0   4  16        5.53      -10.35     12.32 o 
   1   4  16     2541.35     2478.91     51.30 o 
   2   4  16     3515.55     3308.80     71.39 o 
   3   4  16     1209.89     1207.84     48.69 o 
   4   4  16      270.66      294.75     36.45 o 
   5   4  16        2.68      -24.05     26.30 o 
   6   4  16      142.24      143.08     37.16 o 
 -10   5  16      515.00      590.60    103.65 o 
  -9   5  16      355.00      309.27     55.10 o 
  -8   5  16      363.90      313.29     62.79 o 
  -7   5  16      494.53      550.88     85.98 o 
  -6   5  16     2572.62     2676.73     95.97 o 
  -5   5  16     2582.73     2712.90     91.23 o 
  -4   5  16     2156.82     2182.31     77.33 o 
  -3   5  16      365.07      354.54     40.56 o 
  -2   5  16      677.37      618.69     30.77 o 
  -1   5  16     2254.35     2246.71     40.62 o 
   0   5  16     3208.47     3425.02     52.94 o 
   1   5  16     1656.95     1632.09     38.57 o 
   2   5  16       19.95      -30.96     20.64 o 
   3   5  16      461.69      528.07     43.09 o 
   4   5  16      819.19      845.80     46.60 o 
   5   5  16      701.30      750.64     71.19 o 
   6   5  16      184.69      213.29     54.89 o 
  -9   6  16       78.66       73.21     44.29 o 
  -8   6  16     1515.76     1505.33     82.75 o 
  -7   6  16     1638.56     1547.93     79.04 o 
  -6   6  16      129.12      129.43     41.85 o 
  -5   6  16      106.95       52.78     34.59 o 
  -4   6  16     2269.50     2109.15     80.69 o 
  -3   6  16     5226.55     5241.21    121.38 o 
  -2   6  16     2055.66     1949.80     39.81 o 
  -1   6  16      121.47      102.23     17.99 o 
   0   6  16       36.82       12.31     15.64 o 
   1   6  16     1142.72     1144.83     34.53 o 
   2   6  16     1735.27     1710.81     48.48 o 
   3   6  16      978.49      952.43     46.83 o 
   4   6  16       36.96       54.00     37.54 o 
   5   6  16        3.85      -24.42     39.75 o 
  -9   7  16      267.94      236.00     55.94 o 
  -8   7  16       59.03       22.87     38.48 o 
  -7   7  16        6.44       12.05     34.95 o 
  -6   7  16      866.63      836.31     61.53 o 
  -5   7  16     1558.90     1545.11     74.82 o 
  -4   7  16     3146.43     2908.42     96.70 o 
  -3   7  16     1154.14     1056.34     59.70 o 
  -2   7  16      983.43      944.35     35.81 o 
  -1   7  16     2843.09     2944.23     58.68 o 
   0   7  16     2129.10     2253.53     57.78 o 
   1   7  16     1169.37     1138.12     35.91 o 
   2   7  16      106.87       85.84     25.28 o 
   3   7  16      333.55      419.78     53.23 o 
   4   7  16      878.28      841.29     63.21 o 
   5   7  16      356.68      391.36     58.74 o 
  -8   8  16      366.88      339.10     60.68 o 
  -7   8  16      774.46      796.30     69.34 o 
  -6   8  16      367.96      380.82     58.94 o 
  -5   8  16       31.84       17.20     33.41 o 
  -4   8  16      403.66      476.78     56.36 o 
  -3   8  16     2830.78     2833.39     96.18 o 
  -2   8  16     2117.97     2022.13     61.11 o 
  -1   8  16       18.75       20.05     18.93 o 
   0   8  16       99.45      110.57     24.44 o 
   1   8  16      341.79      422.84     49.71 o 
   2   8  16      883.17     1002.18     57.92 o 
   3   8  16      561.67      689.77     53.79 o 
   4   8  16       50.96       86.61     42.51 o 
  -7   9  16      116.31      148.68     64.43 o 
  -6   9  16       91.44       50.60     41.44 o 
  -5   9  16      694.30      779.60     65.32 o 
  -4   9  16      697.35      739.29     67.27 o 
  -3   9  16      103.88      135.83     41.02 o 
  -2   9  16      412.05      430.43     41.99 o 
  -1   9  16     1723.78     1731.74     54.03 o 
   0   9  16      754.17      818.97     54.75 o 
   1   9  16      241.07      297.88     71.14 o 
   2   9  16       12.97      -33.39     33.99 o 
   3   9  16      166.26      153.99     39.02 o 
  -6  10  16      142.17      176.80     64.50 o 
  -5  10  16       11.11        7.10     37.05 o 
  -4  10  16      456.01      601.45     64.76 o 
  -3  10  16      788.47      880.45    110.96 o 
  -2  10  16      285.14      296.44     46.52 o 
  -1  10  16       87.81       77.10     36.09 o 
   0  10  16      119.22       87.77     38.32 o 
   1  10  16      274.35      368.09     84.26 o 
   2  10  16      360.21      439.76     58.49 o 
  -2  11  16       61.73       18.05     44.15 o 
  -1  11  16      472.26      736.16     92.91 o 
 -10   1  17       24.47       79.14     39.49 o 
  -9   1  17       21.41        2.63     24.85 o 
  -8   1  17       56.48        6.33     20.50 o 
  -7   1  17        0.32       10.40     18.80 o 
  -6   1  17      166.79      190.43     23.73 o 
  -5   1  17      215.39      167.70     22.41 o 
  -4   1  17        0.05      -11.92     13.08 o 
  -3   1  17      136.74      127.38     18.55 o 
  -2   1  17      310.82      369.89     32.16 o 
  -1   1  17      148.24      229.36     56.38 o 
   0   1  17       57.55      192.69     41.61 o 
   1   1  17       44.78      124.46     33.93 o 
   2   1  17       68.04       60.14     29.98 o 
   3   1  17       73.26       50.89     31.25 o 
   4   1  17       53.30       39.72     34.37 o 
   5   1  17       60.01      119.48     40.62 o 
   6   1  17        2.43       22.52     39.55 o 
 -10   2  17       71.75       62.20     41.62 o 
  -9   2  17       37.93       75.86     38.31 o 
  -8   2  17      111.61       91.68     36.54 o 
  -7   2  17      631.04      587.64     34.04 o 
  -6   2  17       20.22      -13.77     15.99 o 
  -5   2  17        7.34        3.77     15.45 o 
  -4   2  17      267.64      341.44     34.14 o 
  -3   2  17        6.22       21.39     14.55 o 
  -2   2  17       69.11       81.90     19.79 o 
  -1   2  17      180.24      211.57     19.30 o 
   0   2  17      333.57      363.37     25.15 o 
   1   2  17       17.50       41.08     25.15 o 
   2   2  17      212.34      249.61     29.68 o 
   3   2  17      254.86      278.72     42.21 o 
   4   2  17       68.77       42.14     36.28 o 
   5   2  17       82.94       91.89     46.16 o 
   6   2  17        3.27      -12.10     38.68 o 
 -10   3  17       49.04       74.12     43.25 o 
  -9   3  17      144.74       82.52     40.32 o 
  -8   3  17     1042.22      999.69     63.57 o 
  -7   3  17      140.05       79.79     34.34 o 
  -6   3  17     1065.97      952.30     35.77 o 
  -5   3  17       19.73       16.50     16.18 o 
  -4   3  17     1403.84     1301.56     37.24 o 
  -3   3  17      643.28      624.13     32.67 o 
  -2   3  17       19.28       31.43     17.55 o 
  -1   3  17      395.27      533.87     37.37 o 
   0   3  17      599.91      698.56     28.45 o 
   1   3  17        1.64        1.56     18.45 o 
   2   3  17        0.41      -14.59     20.11 o 
   3   3  17       23.97       19.19     24.60 o 
   4   3  17        5.12        0.14     25.43 o 
   5   3  17        2.25      -10.89     27.22 o 
   6   3  17        9.97      -43.39     28.92 o 
 -10   4  17        1.29      -11.64     36.30 o 
  -9   4  17        0.80      -25.55     34.08 o 
  -8   4  17      275.01      240.18     48.69 o 
  -7   4  17        0.61      -37.03     30.95 o 
  -6   4  17      664.72      579.82     56.63 o 
  -5   4  17       69.80       39.24     18.11 o 
  -4   4  17       90.28       73.50     22.24 o 
  -3   4  17       16.82       42.94     19.62 o 
  -2   4  17      465.60      496.03     33.56 o 
  -1   4  17      345.98      361.58     21.71 o 
   0   4  17      378.63      446.32     25.39 o 
   1   4  17        0.22       59.31     18.41 o 
   2   4  17       90.10      134.52     28.06 o 
   3   4  17       86.39       68.91     28.07 o 
   4   4  17      112.35      126.14     32.56 o 
   5   4  17       32.15       -8.60     28.72 o 
   6   4  17        5.99      -43.69     29.13 o 
  -9   5  17      182.79      172.88     49.66 o 
  -8   5  17      149.40      125.04     45.14 o 
  -7   5  17        9.36       62.68     36.90 o 
  -6   5  17       67.43       92.05     35.84 o 
  -5   5  17      167.67      191.69     39.83 o 
  -4   5  17      536.35      585.74     54.39 o 
  -3   5  17      680.56      637.38     35.84 o 
  -2   5  17      157.15      212.12     27.93 o 
  -1   5  17       15.91        0.41     13.14 o 
   0   5  17      244.11      251.97     21.79 o 
   1   5  17      227.97      218.44     24.10 o 
   2   5  17       72.95       41.56     25.48 o 
   3   5  17       13.35       26.58     26.36 o 
   4   5  17        0.41      -41.63     27.76 o 
   5   5  17        0.57       33.72     40.28 o 
  -9   6  17        2.69       24.52     37.43 o 
  -8   6  17      121.78       97.40     45.29 o 
  -7   6  17      186.98      211.15     48.10 o 
  -6   6  17       89.71       82.39     39.17 o 
  -5   6  17       17.59       -1.48     29.65 o 
  -4   6  17       28.16        8.52     29.69 o 
  -3   6  17      199.81      241.88     41.27 o 
  -2   6  17       83.85       78.01     23.88 o 
  -1   6  17      102.46       80.45     18.50 o 
   0   6  17      102.48       85.37     18.76 o 
   1   6  17      225.09      261.84     25.23 o 
   2   6  17       57.41       12.77     20.98 o 
   3   6  17      103.49       50.81     28.43 o 
   4   6  17       83.00       22.46     38.06 o 
   5   6  17       67.21       27.12     41.67 o 
  -8   7  17      194.36      203.51     49.98 o 
  -7   7  17      145.93      145.65     46.65 o 
  -6   7  17      144.65      173.39     43.33 o 
  -5   7  17     1092.48      999.43     98.06 o 
  -4   7  17     1184.86     1160.36     65.04 o 
  -3   7  17       86.69      116.60     38.91 o 
  -2   7  17      210.63      258.57     42.15 o 
  -1   7  17      111.56      182.18     29.15 o 
   0   7  17      101.44      144.21     23.04 o 
   1   7  17      165.61      193.17     23.94 o 
   2   7  17      180.67      178.17     38.40 o 
   3   7  17      105.47      102.32     39.76 o 
   4   7  17       30.23       30.95     42.50 o 
  -8   8  17       42.34       60.66     45.49 o 
  -7   8  17      134.44      145.25     48.68 o 
  -6   8  17      316.03      441.11     60.09 o 
  -5   8  17      378.27      389.86     55.00 o 
  -4   8  17       33.67        3.92     32.59 o 
  -3   8  17       15.56       17.93     51.08 o 
  -2   8  17      290.73      343.96     54.14 o 
  -1   8  17      352.89      425.22    119.98 o 
   0   8  17      391.88      467.08     35.29 o 
   1   8  17      471.00      498.06     42.74 o 
   2   8  17        1.10       31.23     28.17 o 
   3   8  17       96.04      116.79     36.18 o 
  -7   9  17       46.35       35.56     41.86 o 
  -6   9  17       21.81      -23.98     55.11 o 
  -5   9  17      279.96      314.30     53.62 o 
  -4   9  17      547.81      586.34    143.25 o 
  -3   9  17      380.96      401.94     54.77 o 
  -2   9  17      120.21      119.54     39.49 o 
  -1   9  17       15.81       55.33     28.20 o 
   0   9  17       88.18       86.03     37.94 o 
   1   9  17      154.82      184.46     42.40 o 
   2   9  17      321.55      360.05     59.95 o 
  -5  10  17       25.81       10.77     37.34 o 
  -4  10  17       27.47       72.72     38.18 o 
  -3  10  17       11.63        1.81     35.17 o 
  -2  10  17       67.21       21.77     46.53 o 
  -1  10  17      407.81      413.72     73.08 o 
   0  10  17      229.66      296.94     71.44 o 
   1  10  17       76.32       87.51     54.21 o 
 -10   0  18      131.10      144.37     64.73 o 
  -9   0  18      659.13      617.63     53.71 o 
  -8   0  18     1190.13     1262.61     64.38 o 
  -7   0  18      210.18      222.88     50.48 o 
  -6   0  18      451.33      514.68     47.84 o 
  -5   0  18     4294.91     4214.09     99.04 o 
  -4   0  18     5816.96     5827.67    114.24 o 
  -3   0  18     3114.09     3102.34     79.56 o 
  -2   0  18       21.21        2.50     19.14 o 
  -1   0  18      639.64      627.61     40.23 o 
   0   0  18     2890.54     2889.16    111.26 o 
   1   0  18     7397.67     7170.84    186.13 o 
   2   0  18     1150.89     1117.81     79.94 o 
   3   0  18      431.04      439.07     71.14 o 
   4   0  18      211.72      345.56     72.93 o 
   5   0  18      544.00      653.53     92.17 o 
   6   0  18      541.94      702.15    103.21 o 
 -10   1  18       85.80      110.09     42.12 o 
  -9   1  18        8.62      -35.54     23.69 o 
  -8   1  18      370.06      383.20     33.77 o 
  -7   1  18     2578.40     2674.92     60.63 o 
  -6   1  18     2620.34     2742.74     58.46 o 
  -5   1  18     1309.35     1272.81     39.06 o 
  -4   1  18      436.75      427.07     26.49 o 
  -3   1  18     2700.17     2562.63     51.08 o 
  -2   1  18     7248.79     7237.89     89.66 o 
  -1   1  18     7283.43     7227.86    107.10 o 
   0   1  18     1413.99     1357.68     53.13 o 
   1   1  18      501.74      511.17     46.08 o 
   2   1  18     2202.83     2152.86     97.24 o 
   3   1  18     2219.00     2197.60     79.04 o 
   4   1  18     1257.24     1283.02     89.86 o 
   5   1  18      154.16      102.39     42.26 o 
   6   1  18        0.26       39.18     42.54 o 
 -10   2  18      637.80      680.27    115.21 o 
  -9   2  18      805.32      898.55     62.38 o 
  -8   2  18      617.81      650.96     61.69 o 
  -7   2  18      215.90      232.41     42.00 o 
  -6   2  18     1386.52     1296.87     52.35 o 
  -5   2  18     1870.58     1871.03     46.81 o 
  -4   2  18     7050.93     7184.06     92.03 o 
  -3   2  18     3259.49     3354.57     58.96 o 
  -2   2  18        4.10       13.31     17.11 o 
  -1   2  18      246.26      321.12     45.91 o 
   0   2  18     2825.82     2781.29     51.90 o 
   1   2  18     3653.66     3527.10     78.69 o 
   2   2  18     1058.60     1062.50     44.10 o 
   3   2  18      102.65       79.24     28.49 o 
   4   2  18      218.34      256.58     45.79 o 
   5   2  18      552.28      677.80     73.15 o 
   6   2  18      374.99      353.01     47.43 o 
 -10   3  18       73.39       48.82     42.92 o 
  -9   3  18       25.00       -4.13     32.74 o 
  -8   3  18      151.66      146.37     42.58 o 
  -7   3  18      326.91      309.54     47.30 o 
  -6   3  18      470.99      510.97     31.11 o 
  -5   3  18     2307.09     2308.15     51.73 o 
  -4   3  18      392.36      407.36     30.96 o 
  -3   3  18      883.07      824.29     40.53 o 
  -2   3  18     6087.25     5963.33     95.28 o 
  -1   3  18     3951.68     3941.16     75.94 o 
   0   3  18      807.70      832.40     31.51 o 
   1   3  18      446.90      481.00     37.58 o 
   2   3  18     2257.05     2132.04     59.75 o 
   3   3  18     1807.79     1790.99     63.29 o 
   4   3  18      597.26      769.56     53.78 o 
   5   3  18       31.83      -32.64     28.79 o 
 -10   4  18      231.14      260.80     97.99 o 
  -9   4  18      705.04      696.38     93.44 o 
  -8   4  18      918.53      899.64     64.43 o 
  -7   4  18      108.22      135.92     40.84 o 
  -6   4  18       10.36      -11.38     38.70 o 
  -5   4  18     2446.13     2376.15     62.54 o 
  -4   4  18     4337.67     4500.25     86.55 o 
  -3   4  18     2482.01     2446.82     62.17 o 
  -2   4  18      629.69      607.08     52.71 o 
  -1   4  18      228.33      224.68     28.59 o 
   0   4  18     2376.76     2341.85     50.16 o 
   1   4  18     3574.27     3643.58     74.65 o 
   2   4  18     1974.11     1812.75     56.83 o 
   3   4  18        4.79      -16.31     33.38 o 
   4   4  18      487.84      532.00     56.14 o 
   5   4  18      544.43      718.48     55.23 o 
  -9   5  18        1.43      -49.55     33.06 o 
  -8   5  18      705.05      833.56     97.54 o 
  -7   5  18      946.93      907.25     63.03 o 
  -6   5  18     1574.27     1590.99     75.77 o 
  -5   5  18      372.70      383.90     49.53 o 
  -4   5  18        0.45      -14.42     25.83 o 
  -3   5  18     2562.83     2558.79     65.46 o 
  -2   5  18     3080.69     3178.96     70.81 o 
  -1   5  18     1785.24     1721.73     52.29 o 
   0   5  18     1130.47     1035.21     32.20 o 
   1   5  18        8.08        5.27     19.89 o 
   2   5  18      865.55      858.15     43.67 o 
   3   5  18     1418.25     1381.91     53.86 o 
   4   5  18      740.94      760.34     48.84 o 
   5   5  18       25.48      -16.06     42.88 o 
  -9   6  18      654.08      774.59    102.24 o 
  -8   6  18      736.29      915.74     81.57 o 
  -7   6  18       67.04       46.03     37.56 o 
  -6   6  18      841.14      890.19     66.77 o 
  -5   6  18     2205.65     2145.96    107.90 o 
  -4   6  18     1495.93     1593.90     72.77 o 
  -3   6  18      672.56      690.18     51.01 o 
  -2   6  18       10.50      -16.08     20.05 o 
  -1   6  18      654.74      641.42     37.37 o 
   0   6  18     1647.70     1659.09     46.32 o 
   1   6  18     1545.49     1569.12     41.78 o 
   2   6  18      789.96      750.24     42.14 o 
   3   6  18        0.15       -2.56     28.11 o 
   4   6  18      337.87      351.66     94.18 o 
  -8   7  18      308.92      233.93     54.29 o 
  -7   7  18      767.64      836.88     79.19 o 
  -6   7  18      798.26      813.52     60.89 o 
  -5   7  18      731.56      783.21    101.64 o 
  -4   7  18        5.58       -8.55     30.89 o 
  -3   7  18      733.31      752.25    126.40 o 
  -2   7  18     4271.73     4389.12    115.31 o 
  -1   7  18     2871.76     2911.67     91.68 o 
   0   7  18      113.97       63.70     23.21 o 
   1   7  18      146.19      214.65     26.17 o 
   2   7  18      683.29      774.32     46.75 o 
   3   7  18     1097.00     1119.35     67.12 o 
   4   7  18      471.79      441.58     60.20 o 
  -7   8  18       97.93      128.51     46.79 o 
  -6   8  18      109.06       65.80     47.58 o 
  -5   8  18      911.46      876.71     63.54 o 
  -4   8  18     1253.29     1272.34     70.50 o 
  -3   8  18     1325.07     1336.75     90.83 o 
  -2   8  18      435.64      442.96     57.87 o 
  -1   8  18      657.62      747.83    127.44 o 
   0   8  18     2203.32     2333.26     68.77 o 
   1   8  18     1135.68     1250.90     66.54 o 
   2   8  18      306.81      285.94     40.14 o 
   3   8  18        4.75       -7.58     46.31 o 
  -6   9  18      315.71      434.24     60.83 o 
  -5   9  18       80.64       92.14     40.58 o 
  -4   9  18        2.56        1.63     34.40 o 
  -3   9  18      339.55      294.79    107.23 o 
  -2   9  18      744.25      796.59    101.71 o 
  -1   9  18      820.35      855.16     57.96 o 
   0   9  18       35.82       36.24     50.26 o 
   1   9  18      270.56      252.20     73.53 o 
   2   9  18      302.04      397.94     59.04 o 
  -5  10  18      526.35      682.56     71.11 o 
  -4  10  18      639.80      644.41     68.63 o 
  -3  10  18      371.65      354.61     55.22 o 
   0  10  18      856.53      859.35     88.44 o 
 -10   1  19       10.85      -30.09     31.83 o 
  -9   1  19        3.48        9.91     27.74 o 
  -8   1  19      161.17      155.37     27.25 o 
  -7   1  19        0.14        4.11     18.75 o 
  -6   1  19       26.72       18.70     17.76 o 
  -5   1  19      184.58      191.98     23.90 o 
  -4   1  19      178.07      135.14     20.55 o 
  -3   1  19       17.64        7.55     13.46 o 
  -2   1  19       37.79       66.82     36.09 o 
  -1   1  19       54.26      150.59     29.37 o 
   0   1  19      109.61      110.22     30.89 o 
   1   1  19       14.18       26.13     27.71 o 
   2   1  19      173.20      219.28     38.36 o 
   3   1  19       69.57      125.42     35.66 o 
   4   1  19       26.07      -33.32     30.84 o 
   5   1  19        0.35      -18.59     34.72 o 
 -10   2  19        0.03      -32.16     31.95 o 
  -9   2  19        6.40       -0.10     39.15 o 
  -8   2  19      273.93      248.11     45.35 o 
  -7   2  19      677.96      678.36     36.07 o 
  -6   2  19      156.38      207.95     32.51 o 
  -5   2  19     1133.09     1068.20     37.71 o 
  -4   2  19      467.80      503.38     29.73 o 
  -3   2  19      575.75      549.14     28.71 o 
  -2   2  19      445.17      495.71     54.18 o 
  -1   2  19       67.91       64.92     20.82 o 
   0   2  19        1.62       50.12     21.49 o 
   1   2  19        1.20       55.40     25.96 o 
   2   2  19      278.75      318.52     33.77 o 
   3   2  19       15.72       34.59     25.39 o 
   4   2  19       49.28       25.36     29.64 o 
   5   2  19        2.00       22.65     32.19 o 
 -10   3  19       80.17       43.97     62.86 o 
  -9   3  19       23.37       -9.53     38.25 o 
  -8   3  19        0.10        1.51     31.30 o 
  -7   3  19      100.42       90.68     37.06 o 
  -6   3  19      932.68      897.49     36.15 o 
  -5   3  19        2.13      -21.05     15.22 o 
  -4   3  19      293.50      290.87     26.84 o 
  -3   3  19        5.37        3.95     19.20 o 
  -2   3  19       41.60       88.52     26.41 o 
  -1   3  19      112.56      131.08     25.29 o 
   0   3  19      150.43      141.98     26.89 o 
   1   3  19      290.17      281.07     41.06 o 
   2   3  19       11.01       52.82     24.90 o 
   3   3  19       22.59       12.65     25.31 o 
   4   3  19        0.75      -33.51     25.69 o 
   5   3  19        0.10      -18.99     29.86 o 
  -9   4  19        2.58       33.46     37.98 o 
  -8   4  19      128.85      114.42     40.39 o 
  -7   4  19      167.26      151.20     70.10 o 
  -6   4  19       77.14       36.35     32.38 o 
  -5   4  19       46.01       59.47     29.06 o 
  -4   4  19       34.21       52.01     23.10 o 
  -3   4  19      631.11      606.49     49.72 o 
  -2   4  19      300.83      295.88     46.75 o 
  -1   4  19        7.56       24.61     21.83 o 
   0   4  19       20.44       52.40     23.33 o 
   1   4  19       93.04      148.73     35.86 o 
   2   4  19      344.16      374.62     37.26 o 
   3   4  19        0.89      -36.04     24.03 o 
   4   4  19        0.20       28.07     29.90 o 
   5   4  19        6.25       10.08     30.53 o 
  -9   5  19       72.01      127.41     48.75 o 
  -8   5  19       11.38       10.51     37.54 o 
  -7   5  19        7.87        0.54     31.06 o 
  -6   5  19       48.01       56.44     34.35 o 
  -5   5  19      193.62      127.98     90.16 o 
  -4   5  19      423.35      416.89     57.20 o 
  -3   5  19      245.81      351.38     34.58 o 
  -2   5  19       19.77       17.16     20.77 o 
  -1   5  19      234.47      227.64     38.93 o 
   0   5  19      605.23      594.46     39.73 o 
   1   5  19      606.72      603.47     41.67 o 
   2   5  19      125.60       82.84     28.96 o 
   3   5  19      122.88      113.39     33.35 o 
   4   5  19       38.27        1.02     31.30 o 
  -9   6  19       28.77       58.82     42.76 o 
  -8   6  19      129.08       69.61     44.43 o 
  -7   6  19      289.77      374.38     55.96 o 
  -6   6  19      118.63      175.00     45.23 o 
  -5   6  19       38.49       49.52     34.84 o 
  -4   6  19      495.21      430.18     53.94 o 
  -3   6  19      438.91      491.49     99.48 o 
  -2   6  19      246.73      200.49     30.93 o 
  -1   6  19       29.88      -30.46     20.30 o 
   0   6  19        0.19       -3.33     22.54 o 
   1   6  19        9.32      -28.56     19.04 o 
   2   6  19       77.89       97.48     30.98 o 
   3   6  19      165.49       89.85     32.67 o 
   4   6  19       47.81       44.32     41.55 o 
  -8   7  19        5.15      -10.55     38.20 o 
  -7   7  19       19.50       49.21     39.16 o 
  -6   7  19      201.47      194.57     47.17 o 
  -5   7  19      401.56      420.99     83.89 o 
  -4   7  19       19.76       47.81     36.22 o 
  -3   7  19       10.16       69.88     35.57 o 
  -2   7  19      112.88      177.53     39.94 o 
  -1   7  19       92.58       73.23     39.22 o 
   0   7  19        0.97      -22.59     24.07 o 
   1   7  19      153.97      179.73     30.10 o 
   2   7  19       63.15       29.48     29.52 o 
   3   7  19       12.65       30.92     38.99 o 
  -7   8  19      138.92       78.81     43.78 o 
  -6   8  19      102.27       82.13     41.17 o 
  -5   8  19        0.42       -9.39     35.40 o 
  -4   8  19      633.33      760.02     68.69 o 
  -3   8  19      719.32      609.49    146.31 o 
  -2   8  19      667.58      763.55     66.69 o 
  -1   8  19      348.90      389.24    172.33 o 
   0   8  19      119.43      182.86     43.32 o 
   1   8  19      122.90      128.56     61.00 o 
   2   8  19      112.02       76.12     40.39 o 
  -6   9  19       50.59       44.23     41.87 o 
  -5   9  19      181.68      164.71     46.91 o 
  -4   9  19      293.66      360.37     55.39 o 
  -3   9  19       34.41       24.15     36.78 o 
  -2   9  19        0.43       16.39     34.50 o 
  -1   9  19      233.72      299.47     75.47 o 
  -4  10  19       99.25      204.43     50.27 o 
  -3  10  19       80.74       81.37     58.99 o 
 -10   0  20      351.20      451.00     83.82 o 
  -9   0  20      161.64      213.88     45.49 o 
  -8   0  20       36.91       42.58     32.14 o 
  -7   0  20     1194.71     1082.13     88.81 o 
  -6   0  20     3253.85     3370.17     95.19 o 
  -5   0  20     3126.11     3335.55     91.12 o 
  -4   0  20       37.47       37.04     25.37 o 
  -3   0  20      442.10      428.25     61.52 o 
  -2   0  20     1350.02     1277.02     72.71 o 
  -1   0  20     5707.27     5649.75    163.46 o 
   0   0  20     2575.26     2327.34    105.00 o 
   1   0  20       49.39       79.64     46.83 o 
   2   0  20      133.13      108.87     48.77 o 
   3   0  20      787.77      809.69     80.83 o 
   4   0  20     1185.08     1147.64     95.45 o 
   5   0  20      729.48      837.72     88.44 o 
 -10   1  20      115.20      113.72     51.75 o 
  -9   1  20      701.57      839.51     54.17 o 
  -8   1  20      908.24      965.44     41.77 o 
  -7   1  20      601.70      678.65     36.57 o 
  -6   1  20        4.39       -8.19     17.50 o 
  -5   1  20      925.42      856.90     34.75 o 
  -4   1  20     2751.45     2714.62     56.34 o 
  -3   1  20     1935.42     1936.50     53.90 o 
  -2   1  20     4241.71     4227.59     69.81 o 
  -1   1  20     1147.09     1102.14     44.07 o 
   0   1  20     1301.45     1220.95     57.83 o 
   1   1  20     3045.46     2929.31    122.30 o 
   2   1  20     1812.46     1884.00     73.76 o 
   3   1  20     1201.29     1119.98    123.49 o 
   4   1  20       17.39      -11.83     35.89 o 
   5   1  20      330.03      329.45     56.31 o 
 -10   2  20      541.05      523.95    163.98 o 
  -9   2  20      119.09      102.67     40.98 o 
  -8   2  20      190.00      142.03     40.84 o 
  -7   2  20     1334.42     1290.46     44.97 o 
  -6   2  20     3199.69     3244.84     66.05 o 
  -5   2  20      866.76      874.85     35.56 o 
  -4   2  20       22.88       21.06     16.90 o 
  -3   2  20       12.00      -10.55     15.58 o 
  -2   2  20     2769.17     2585.02     63.99 o 
  -1   2  20     3918.92     3858.06     77.89 o 
   0   2  20     1945.19     1955.00     70.23 o 
   1   2  20      114.79      152.93     36.25 o 
   2   2  20       27.85       15.17     30.04 o 
   3   2  20      840.24      796.66     45.51 o 
   4   2  20      759.34      850.47     51.60 o 
   5   2  20      388.29      471.27     49.61 o 
 -10   3  20       76.35       89.49     51.01 o 
  -9   3  20      418.71      588.32    102.68 o 
  -8   3  20      848.85      871.86     63.09 o 
  -7   3  20      647.21      647.42     56.80 o 
  -6   3  20      164.50      148.84     24.49 o 
  -5   3  20       71.16       33.14     18.85 o 
  -4   3  20      202.69      193.67     24.70 o 
  -3   3  20     4082.04     4058.06     81.93 o 
  -2   3  20     3631.63     3603.89     76.67 o 
  -1   3  20      580.41      600.40     39.18 o 
   0   3  20      575.88      592.91     37.90 o 
   1   3  20     1424.34     1480.83     64.76 o 
   2   3  20     1934.39     1862.10     74.22 o 
   3   3  20      555.73      561.00     46.09 o 
   4   3  20       10.40        4.97     27.69 o 
   5   3  20      181.64      181.98     49.92 o 
  -9   4  20      279.24      221.08     52.09 o 
  -8   4  20        2.00       22.67     35.54 o 
  -7   4  20     1308.06     1274.76     72.34 o 
  -6   4  20     1592.22     1782.96     79.14 o 
  -5   4  20     1885.70     1871.35     57.74 o 
  -4   4  20     1521.01     1537.13     54.50 o 
  -3   4  20      445.59      518.68     40.60 o 
  -2   4  20     1221.64     1146.99     46.45 o 
  -1   4  20     3241.38     3137.99     92.26 o 
   0   4  20     2708.87     2716.75     69.16 o 
   1   4  20      452.08      492.78     98.88 o 
   2   4  20       60.11       30.72     30.78 o 
   3   4  20      845.49      920.14     65.05 o 
   4   4  20     1392.10     1268.01     58.18 o 
  -9   5  20      273.48      251.16     54.00 o 
  -8   5  20     1109.72     1057.37     72.18 o 
  -7   5  20      502.78      581.54     65.26 o 
  -6   5  20       89.35       71.37     36.46 o 
  -5   5  20      177.01      198.11     42.34 o 
  -4   5  20     2392.69     2399.68     87.58 o 
  -3   5  20     3269.74     3307.85     84.03 o 
  -2   5  20      609.46      670.33     55.81 o 
  -1   5  20       69.90       21.97     23.33 o 
   0   5  20      234.89      245.65     47.67 o 
   1   5  20     1053.80     1033.74     58.23 o 
   2   5  20     1245.38     1195.87     64.98 o 
   3   5  20      587.55      701.54     50.91 o 
   4   5  20       36.06       34.86     32.77 o 
  -8   6  20       34.30        5.10     36.07 o 
  -7   6  20      612.66      672.96     69.92 o 
  -6   6  20     1584.46     1625.59     80.89 o 
  -5   6  20     1284.85     1267.28     70.70 o 
  -4   6  20      127.02      116.07     39.93 o 
  -3   6  20      597.22      593.28     57.41 o 
  -2   6  20      433.54      470.92     51.87 o 
  -1   6  20      729.98      758.17     42.14 o 
   0   6  20     1117.90     1089.21     48.36 o 
   1   6  20      294.64      309.66     52.88 o 
   2   6  20       19.95       -2.83     34.40 o 
   3   6  20      501.12      699.49     65.33 o 
  -8   7  20      430.52      521.48     69.23 o 
  -7   7  20      436.33      567.47     67.84 o 
  -6   7  20       51.56       47.35     37.33 o 
  -5   7  20      104.45       73.20     38.88 o 
  -4   7  20     1887.93     1882.00     90.30 o 
  -3   7  20     3077.00     3043.46    113.87 o 
  -2   7  20      598.17      717.21    117.00 o 
  -1   7  20        2.89      -40.93     27.28 o 
   0   7  20      891.34      926.94     47.60 o 
   1   7  20     1450.16     1528.09     58.30 o 
   2   7  20      880.14      942.19     62.75 o 
   3   7  20      101.06       69.20     58.61 o 
  -7   8  20      209.48      154.58     48.71 o 
  -6   8  20      451.99      551.45     65.40 o 
  -5   8  20      697.32      741.14     71.57 o 
  -4   8  20      193.31      313.00     79.42 o 
  -3   8  20        2.74       38.52     36.91 o 
  -2   8  20      305.88      303.16     49.41 o 
  -1   8  20     1004.42     1034.40     63.32 o 
   0   8  20     1815.78     2020.41    121.40 o 
   2   8  20      255.60      249.21     75.17 o 
  -5   9  20       77.65       57.16     38.56 o 
  -4   9  20      678.54      819.59    144.96 o 
  -3   9  20      775.59      875.04     66.80 o 
  -2   9  20      299.82      304.26     53.24 o 
  -1   9  20        7.38      -48.32     55.93 o 
 -10   1  21        4.36      -31.21     28.49 o 
  -9   1  21        0.00      -34.16     31.41 o 
  -8   1  21       96.43       73.01     24.14 o 
  -7   1  21       18.78       -2.61     19.47 o 
  -6   1  21      224.96      220.40     30.74 o 
  -5   1  21      225.71      314.31     29.82 o 
  -4   1  21      172.16      181.98     23.84 o 
  -3   1  21      800.44      747.26     32.49 o 
  -2   1  21      107.61      112.37     25.35 o 
  -1   1  21        0.38       -8.64     19.80 o 
   0   1  21       64.58      144.07     34.59 o 
   1   1  21       23.90       72.86     60.48 o 
   2   1  21       14.90       -4.46     29.72 o 
   3   1  21       23.11       33.04     35.26 o 
   4   1  21       41.37       45.14     38.89 o 
   5   1  21        0.08      -21.01     39.05 o 
 -10   2  21       11.37       -7.51     35.21 o 
  -9   2  21        1.24       -1.01     30.83 o 
  -8   2  21        3.96        4.47     30.69 o 
  -7   2  21        0.91        7.61     19.69 o 
  -6   2  21        0.04        1.21     18.67 o 
  -5   2  21      775.40      684.65     33.00 o 
  -4   2  21     1094.19     1050.42     38.09 o 
  -3   2  21       22.56       -0.49     16.65 o 
  -2   2  21      331.64      315.26     33.83 o 
  -1   2  21      715.51      764.97     39.65 o 
   0   2  21       70.30       79.89     32.11 o 
   1   2  21       85.05       18.48     29.00 o 
   2   2  21        8.03       -9.76     31.13 o 
   3   2  21       10.05      -24.86     31.79 o 
   4   2  21        0.54        2.36     29.48 o 
  -9   3  21        2.28       19.61     34.26 o 
  -8   3  21      210.89      289.64     48.97 o 
  -7   3  21        8.45      -33.73     30.28 o 
  -6   3  21       40.35       17.95     19.39 o 
  -5   3  21      206.25      190.62     25.15 o 
  -4   3  21      266.73      315.77     29.15 o 
  -3   3  21       71.84      114.70     26.19 o 
  -2   3  21      245.42      251.08     31.49 o 
  -1   3  21       20.50       28.56     23.39 o 
   0   3  21      206.64      192.38     30.39 o 
   1   3  21       67.83       32.68     33.21 o 
   2   3  21        3.90      -38.52     29.67 o 
   3   3  21       29.08       15.58     32.57 o 
   4   3  21       88.21       74.13     33.02 o 
  -9   4  21       84.66       76.51     42.26 o 
  -8   4  21        5.89      -40.02     30.11 o 
  -7   4  21       47.31       75.15     36.85 o 
  -6   4  21      112.60      100.62     46.53 o 
  -5   4  21       68.75       59.76     45.94 o 
  -4   4  21      823.31      770.27     42.03 o 
  -3   4  21      906.52      834.72     51.12 o 
  -2   4  21      359.00      389.27     59.02 o 
  -1   4  21       62.13       56.60     25.25 o 
   0   4  21      283.42      302.33     35.39 o 
   1   4  21      309.92      244.69     44.23 o 
   2   4  21        7.05        8.03     33.46 o 
   3   4  21        3.05       17.67     34.14 o 
   4   4  21        3.19       22.33     63.09 o 
  -9   5  21        8.90      -13.13     35.70 o 
  -8   5  21        2.10       -7.58     37.30 o 
  -7   5  21       58.59       27.95     38.70 o 
  -6   5  21      103.94       82.05     37.20 o 
  -5   5  21      155.23      164.65     42.86 o 
  -4   5  21       91.86      131.22     38.71 o 
  -3   5  21       36.46       30.80     24.97 o 
  -2   5  21      174.43      190.13     43.42 o 
  -1   5  21      338.69      279.03     36.91 o 
   0   5  21      442.22      447.77     41.67 o 
   1   5  21       65.40       30.91     33.27 o 
   2   5  21       56.71       15.88     34.91 o 
   3   5  21      192.28      191.48     45.87 o 
  -8   6  21       43.98       24.98     52.87 o 
  -7   6  21       50.02       -3.09     36.27 o 
  -6   6  21        1.22       -2.15     34.65 o 
  -5   6  21      202.51      213.10     45.82 o 
  -4   6  21      429.01      483.88     57.12 o 
  -3   6  21      510.85      598.74     86.50 o 
  -2   6  21        4.02      -31.19     28.51 o 
  -1   6  21      142.13      107.81     28.84 o 
   0   6  21      145.56      146.68     47.65 o 
   1   6  21       49.50       27.86     33.59 o 
   2   6  21       64.13        9.13     35.60 o 
   3   6  21       65.21       59.43     40.92 o 
  -7   7  21       85.73       86.83     43.00 o 
  -6   7  21      224.60      259.16     50.90 o 
  -5   7  21        5.37       -3.70     32.36 o 
  -4   7  21        9.22       46.97     37.49 o 
  -3   7  21        2.11       74.04     39.15 o 
  -2   7  21      220.60      280.44     84.49 o 
  -1   7  21      107.01      106.44     38.76 o 
   0   7  21       52.41       72.69     30.81 o 
   1   7  21      122.71      103.43     39.66 o 
   2   7  21       17.58       35.31     37.22 o 
  -6   8  21       59.83       51.78     41.74 o 
  -5   8  21      138.45      138.28     45.19 o 
  -4   8  21      289.40      343.46     54.78 o 
  -3   8  21      305.17      285.58     51.05 o 
  -2   8  21        2.55      -21.39     32.12 o 
  -1   8  21      106.23       66.01     38.58 o 
   0   8  21      533.11      540.78     84.41 o 
  -5   9  21        1.75      -43.95     34.46 o 
  -4   9  21        1.31      -13.32     35.16 o 
  -3   9  21        1.74       18.75     36.09 o 
  -2   9  21      280.48      280.09     93.44 o 
  -1   9  21      318.27      353.76     79.64 o 
  -9   0  22      175.07      181.15     43.20 o 
  -8   0  22     1085.06     1268.15    167.49 o 
  -7   0  22     1546.85     1591.26     71.39 o 
  -6   0  22     1643.35     1842.92     74.06 o 
  -5   0  22        0.24       11.43     24.66 o 
  -4   0  22     1085.12     1038.85     55.41 o 
  -3   0  22     2285.53     2424.61     78.92 o 
  -2   0  22     2111.35     2073.47     72.55 o 
  -1   0  22     1443.62     1466.50     92.32 o 
   0   0  22      172.66      259.36     56.82 o 
   1   0  22      625.59      486.94     71.89 o 
   2   0  22     1693.71     1543.01    100.37 o 
   3   0  22     1307.55     1215.65     95.75 o 
   4   0  22      268.46      297.98     74.27 o 
  -9   1  22      496.03      490.72     59.62 o 
  -8   1  22      345.94      381.57     35.79 o 
  -7   1  22      134.86       76.65     23.52 o 
  -6   1  22     1716.91     1665.74     49.60 o 
  -5   1  22     3928.78     3993.48     73.61 o 
  -4   1  22     2140.95     2219.28     53.81 o 
  -3   1  22      157.97      113.39     30.65 o 
  -2   1  22     2107.03     1847.30     56.67 o 
  -1   1  22     1093.96     1075.83     46.26 o 
   0   1  22     1967.96     1991.47     73.44 o 
   1   1  22      940.62      947.40     55.67 o 
   2   1  22      276.55      279.18     65.03 o 
   3   1  22       81.90       56.10     37.70 o 
   4   1  22      447.02      619.49     65.51 o 
  -9   2  22      177.06      186.01     47.86 o 
  -8   2  22     1423.98     1410.90     75.01 o 
  -7   2  22     1339.30     1460.82     48.75 o 
  -6   2  22      133.37      204.64     27.45 o 
  -5   2  22       13.01      -23.84     15.89 o 
  -4   2  22      975.96      861.88     36.49 o 
  -3   2  22      360.49      395.68     37.27 o 
  -2   2  22      863.97      813.44     41.36 o 
  -1   2  22     1874.40     1813.51     57.57 o 
   0   2  22        0.88      -26.90     24.73 o 
   1   2  22      207.48      183.38     58.76 o 
   2   2  22     1588.91     1524.42     75.84 o 
   3   2  22      922.76      936.20     79.34 o 
   4   2  22      181.83      226.47     50.75 o 
  -9   3  22      535.50      566.06     67.33 o 
  -8   3  22      273.24      321.16     53.10 o 
  -7   3  22       39.74       11.51     32.88 o 
  -6   3  22      961.69      915.21     39.17 o 
  -5   3  22     3170.05     3210.06     66.51 o 
  -4   3  22     2617.51     2556.84     70.14 o 
  -3   3  22      973.67      945.77     45.18 o 
  -2   3  22        1.68      -17.35     19.72 o 
  -1   3  22     1908.25     1888.00     59.95 o 
   0   3  22     1993.33     2045.07    136.54 o 
   1   3  22     1486.90     1499.88     69.68 o 
   2   3  22      250.47      274.61     47.29 o 
   3   3  22       62.40       53.73     37.94 o 
   4   3  22      354.95      466.92     61.30 o 
  -9   4  22       77.95       48.89     41.41 o 
  -8   4  22      623.62      609.58     67.51 o 
  -7   4  22     1041.93     1071.65     73.15 o 
  -6   4  22      940.12      918.09     62.64 o 
  -5   4  22        0.17       -3.41     29.13 o 
  -4   4  22      211.60      193.61     31.07 o 
  -3   4  22     1664.24     1632.25     57.03 o 
  -2   4  22     2842.43     2735.27    111.44 o 
  -1   4  22     1082.87     1084.20     48.44 o 
   0   4  22       63.06       92.36     30.24 o 
   1   4  22      938.47      875.11     57.13 o 
   2   4  22     1123.56     1054.82     63.14 o 
   3   4  22      851.84      946.18     90.38 o 
  -8   5  22       49.96       54.04     41.58 o 
  -7   5  22        0.27      -35.44     31.17 o 
  -6   5  22      511.44      443.56     84.71 o 
  -5   5  22     2293.73     2319.27    126.47 o 
  -4   5  22     1823.38     1947.61    103.21 o 
  -3   5  22      143.49      181.02     32.51 o 
  -2   5  22      163.18      144.36     30.91 o 
  -1   5  22     1918.91     1808.05     69.85 o 
   0   5  22     1022.77     1038.52     48.45 o 
   1   5  22      312.39      346.59     49.78 o 
   2   5  22      114.27       46.46     39.49 o 
   3   5  22       30.27       -6.27     34.80 o 
  -8   6  22      452.32      526.23     67.23 o 
  -7   6  22      645.17      753.93     83.67 o 
  -6   6  22      410.72      368.62     56.52 o 
  -5   6  22       29.71       -6.07     34.04 o 
  -4   6  22      633.33      552.94     60.59 o 
  -3   6  22     1303.36     1230.20     67.13 o 
  -2   6  22      981.32      971.76     61.24 o 
  -1   6  22      365.14      366.82     44.03 o 
   0   6  22       20.61      -27.36     24.24 o 
   1   6  22      108.55      104.26     39.99 o 
   2   6  22      462.27      636.74     65.12 o 
  -7   7  22       23.32      -23.51     35.03 o 
  -6   7  22      178.08      171.80     48.37 o 
  -5   7  22      860.89      799.95     62.18 o 
  -4   7  22      854.86      855.19     61.80 o 
  -3   7  22      378.21      491.65     59.92 o 
  -2   7  22      186.16      210.13     46.13 o 
  -1   7  22     1249.95     1199.34     68.33 o 
   0   7  22      984.94     1065.45     52.21 o 
   1   7  22      583.33      677.10     65.47 o 
   2   7  22        4.98        2.12     37.91 o 
  -6   8  22      260.92      256.10     53.69 o 
  -5   8  22        7.54      -34.88     35.46 o 
  -4   8  22      103.28       53.97     39.43 o 
  -3   8  22      599.99      773.53     71.60 o 
  -2   8  22      782.98      802.13     59.94 o 
  -1   8  22      276.69      324.54     52.55 o 
   0   8  22       27.06       -7.01     54.88 o 
  -4   9  22      498.50      561.39     66.52 o 
  -3   9  22      161.05      128.95     45.94 o 
  -2   9  22        1.87      -14.90     61.74 o 
  -9   1  23       18.85        6.00     34.34 o 
  -8   1  23        0.12       12.32     22.82 o 
  -7   1  23        1.85       -9.56     20.81 o 
  -6   1  23      140.37      172.10     27.63 o 
  -5   1  23        0.70       25.29     19.66 o 
  -4   1  23       89.60       98.38     22.99 o 
  -3   1  23      979.03      899.98     37.67 o 
  -2   1  23      221.34      397.77     37.43 o 
  -1   1  23      303.13      351.69     74.27 o 
   0   1  23       26.47       62.73     31.54 o 
   1   1  23       69.86       62.22     33.97 o 
   2   1  23       28.09        2.90     32.97 o 
   3   1  23        0.35      -29.40     32.32 o 
   4   1  23        0.15      -13.52     36.78 o 
  -9   2  23        0.59       59.44     37.21 o 
  -8   2  23       10.99      -10.79     33.52 o 
  -7   2  23        0.40       11.24     22.41 o 
  -6   2  23       97.72       37.33     21.56 o 
  -5   2  23       53.30        2.90     19.22 o 
  -4   2  23       16.23       -5.94     17.54 o 
  -3   2  23       66.37       20.16     24.10 o 
  -2   2  23       85.80       88.43     27.26 o 
  -1   2  23       10.95       -2.06     21.95 o 
   0   2  23       16.73      -26.94     28.78 o 
   1   2  23        0.08      -16.60     28.54 o 
   2   2  23        4.39       44.40     35.62 o 
   3   2  23       18.86      -34.08     35.48 o 
  -9   3  23       26.67       40.81     37.49 o 
  -8   3  23        1.48      -46.50     31.00 o 
  -7   3  23       31.51       66.14     38.38 o 
  -6   3  23       67.56       47.67     23.58 o 
  -5   3  23       61.88       86.81     22.69 o 
  -4   3  23       50.43       48.68     25.54 o 
  -3   3  23      402.24      416.99     40.43 o 
  -2   3  23        2.50      -12.03     22.59 o 
  -1   3  23        5.68       51.09     24.64 o 
   0   3  23      112.06      127.04     37.79 o 
   1   3  23       48.08       35.75     35.42 o 
   2   3  23        1.12       -8.35     33.94 o 
   3   3  23       36.78      -25.84     34.63 o 
  -8   4  23       15.08        3.63     35.41 o 
  -7   4  23       35.68       15.87     34.26 o 
  -6   4  23        6.97      -20.23     31.12 o 
  -5   4  23       10.20        6.00     31.32 o 
  -4   4  23      131.20      122.48     30.60 o 
  -3   4  23      235.71      234.34     33.78 o 
  -2   4  23       57.13       53.57     25.62 o 
  -1   4  23      167.89      150.56     34.86 o 
   0   4  23     1000.01      923.92     47.76 o 
   1   4  23      233.01      213.32    104.77 o 
   2   4  23        0.45      -12.83     34.42 o 
   3   4  23       29.59       27.65     44.97 o 
  -8   5  23       32.94       30.76     56.52 o 
  -7   5  23       91.39       48.14     40.22 o 
  -6   5  23       48.57       27.32     35.55 o 
  -5   5  23        3.40       63.35     38.25 o 
  -4   5  23       54.17       71.44     38.10 o 
  -3   5  23      402.56      369.23     39.23 o 
  -2   5  23      316.89      324.51     38.72 o 
  -1   5  23       39.10       25.67     25.69 o 
   0   5  23       36.42       66.55     29.13 o 
   1   5  23      219.72      191.67     45.53 o 
   2   5  23      105.44       85.28     41.66 o 
  -7   6  23       68.54       46.24     41.31 o 
  -6   6  23      125.37       83.23     43.70 o 
  -5   6  23       38.05       28.33     35.69 o 
  -4   6  23      115.69      134.97     60.55 o 
  -3   6  23       43.86       28.57     33.48 o 
  -2   6  23        0.36      -27.59     30.61 o 
  -1   6  23       49.63       15.53     27.73 o 
   0   6  23      266.54      240.77     37.65 o 
   1   6  23      135.93      133.51     84.64 o 
   2   6  23       20.70      -48.10     32.07 o 
  -6   7  23        2.24      -37.52     30.42 o 
  -5   7  23       38.77       35.35     38.11 o 
  -4   7  23      247.84      271.82     52.39 o 
  -3   7  23      194.72      192.69     44.82 o 
  -2   7  23       89.41       82.33     37.89 o 
  -1   7  23       16.81       20.46     78.22 o 
   0   7  23       55.11       44.26     36.57 o 
   1   7  23       37.56       -0.60     50.78 o 
  -5   8  23       32.03      -11.11     38.38 o 
  -4   8  23       26.43       39.61     36.43 o 
  -3   8  23        3.38       14.69     35.86 o 
  -2   8  23       46.96       16.90     36.02 o 
  -1   8  23       88.27       80.57     41.77 o 
  -9   0  24      438.59      550.87     62.21 o 
  -8   0  24      820.71      928.27     66.83 o 
  -7   0  24       77.93       61.85     33.32 o 
  -6   0  24       79.76       59.45     32.39 o 
  -5   0  24     1727.79     1731.20     72.39 o 
  -4   0  24     3006.10     3069.43     93.51 o 
  -3   0  24     2820.60     2852.92     90.35 o 
  -2   0  24      557.18      590.15     80.54 o 
  -1   0  24     1382.96     1228.47     89.63 o 
   0   0  24     1402.07     1269.04     94.41 o 
   1   0  24      735.47      693.50     75.32 o 
   2   0  24     1289.02     1085.15     92.47 o 
   3   0  24      139.81       -2.24     54.14 o 
  -9   1  24        3.18       14.07     35.05 o 
  -8   1  24      137.01      131.67     27.70 o 
  -7   1  24      840.13      883.14     42.69 o 
  -6   1  24     2445.84     2566.94     63.65 o 
  -5   1  24      942.08      997.88     40.54 o 
  -4   1  24        0.37      -19.94     19.10 o 
  -3   1  24     1952.59     1796.12     51.37 o 
  -2   1  24     5159.30     5042.76    108.62 o 
  -1   1  24      605.94      670.86     51.04 o 
   0   1  24      255.98      202.23     42.75 o 
   1   1  24       11.19      -21.48     33.37 o 
   2   1  24      251.53      285.10     50.48 o 
   3   1  24      381.40      404.37     57.79 o 
  -9   2  24      696.94      769.01     66.61 o 
  -8   2  24      654.54      780.79     64.11 o 
  -7   2  24      122.87      171.23     29.23 o 
  -6   2  24      487.88      454.66     51.28 o 
  -5   2  24      764.56      791.50     43.87 o 
  -4   2  24     1006.85     1059.05     41.00 o 
  -3   2  24     1379.71     1416.28     54.50 o 
  -2   2  24      292.08      355.22     37.91 o 
  -1   2  24        6.42       -6.50     24.90 o 
   0   2  24      259.69      216.70     43.04 o 
   1   2  24     1127.17     1143.62     64.26 o 
   2   2  24      884.66      839.66     61.37 o 
   3   2  24      144.56      104.92     43.63 o 
  -9   3  24       13.09       -5.96     34.70 o 
  -8   3  24      264.50      248.18     53.57 o 
  -7   3  24     1029.31     1055.19     88.66 o 
  -6   3  24     1830.06     1798.27     62.58 o 
  -5   3  24      927.59     1024.97     42.13 o 
  -4   3  24        0.76      -33.14     23.17 o 
  -3   3  24     1337.31     1230.30     51.89 o 
  -2   3  24     2951.77     2895.54     76.32 o 
  -1   3  24     2096.39     2149.86     66.79 o 
   0   3  24      695.12      800.63     65.24 o 
   1   3  24        1.24      -17.25     31.51 o 
   2   3  24      513.76      578.98     62.42 o 
   3   3  24      764.43      864.77     74.88 o 
  -8   4  24      569.38      735.46     73.66 o 
  -7   4  24      215.97      241.89     52.33 o 
  -6   4  24        6.24       -7.93     32.51 o 
  -5   4  24      951.15      964.31     63.70 o 
  -4   4  24     1469.33     1544.39     99.35 o 
  -3   4  24     1264.55     1306.51     54.56 o 
  -2   4  24      577.84      565.86     46.43 o 
  -1   4  24       57.99       64.90     28.42 o 
   0   4  24     1063.20     1069.93     63.85 o 
   1   4  24     1589.45     1554.11     74.72 o 
   2   4  24      477.87      553.09     62.59 o 
  -8   5  24      104.20       89.61     47.72 o 
  -7   5  24      774.43      837.52    142.13 o 
  -6   5  24      820.94      857.02     69.37 o 
  -5   5  24      807.43      816.32     61.12 o 
  -4   5  24       28.47        7.99     32.36 o 
  -3   5  24      779.70      768.08     56.78 o 
  -2   5  24      864.27      895.71     48.17 o 
  -1   5  24     1037.23     1051.16     51.35 o 
   0   5  24      358.53      423.28     45.59 o 
   1   5  24       41.23       21.79     36.80 o 
   2   5  24      187.68      222.39     49.80 o 
  -7   6  24      145.32      103.73     46.51 o 
  -6   6  24       31.30       33.48     38.14 o 
  -5   6  24      523.07      416.20     59.16 o 
  -4   6  24      977.22     1020.01     66.71 o 
  -3   6  24      698.80      730.32     84.41 o 
  -2   6  24       82.27       60.74     38.03 o 
  -1   6  24       68.55       51.82     30.75 o 
   0   6  24      636.95      686.52     52.25 o 
   1   6  24      812.99     1034.01     79.09 o 
  -6   7  24      343.53      440.85    111.11 o 
  -5   7  24      186.32      242.18     51.27 o 
  -4   7  24        0.05      -25.26     34.38 o 
  -3   7  24      161.15      146.01     70.62 o 
  -2   7  24      321.54      374.59    114.84 o 
  -1   7  24      528.73      606.53     64.27 o 
   0   7  24      274.42      302.81     51.73 o 
  -4   8  24      553.41      523.43     65.79 o 
  -3   8  24      404.89      429.89     58.56 o 
  -2   8  24      102.30      107.06     42.79 o 
  -9   1  25        5.42       -4.24     98.43 o 
  -8   1  25        0.05      -25.47     22.33 o 
  -7   1  25        7.21       -1.96     21.53 o 
  -6   1  25       18.86        3.11     19.97 o 
  -5   1  25        3.63      -15.65     19.43 o 
  -4   1  25       90.93       64.87     23.60 o 
  -3   1  25        2.79       48.19     21.26 o 
  -2   1  25        4.93      113.40     36.12 o 
  -1   1  25      469.85      453.58     54.72 o 
   0   1  25      134.62      105.25     39.20 o 
   1   1  25        7.42      -27.45     33.63 o 
   2   1  25        1.53      -26.20     32.81 o 
  -8   2  25        0.20       27.80     35.47 o 
  -7   2  25       11.83      -26.34     20.53 o 
  -6   2  25        0.34      -26.19     19.16 o 
  -5   2  25        4.38       -7.02     20.23 o 
  -4   2  25        4.41      -10.41     18.79 o 
  -3   2  25       91.67       49.67     27.09 o 
  -2   2  25       80.79       88.90     28.87 o 
  -1   2  25        0.46      -24.78     27.55 o 
   0   2  25        0.63       -0.25     32.76 o 
   1   2  25       18.41       -6.57     40.79 o 
   2   2  25       93.18      105.52     44.13 o 
  -8   3  25       27.52       23.93     38.74 o 
  -7   3  25        0.31       23.06     35.61 o 
  -6   3  25        2.84       12.54     23.29 o 
  -5   3  25       61.44       47.95     22.76 o 
  -4   3  25      114.33       56.34     29.52 o 
  -3   3  25       30.00       32.41     25.83 o 
  -2   3  25       21.92       57.80     26.32 o 
  -1   3  25        4.71       39.01     27.42 o 
   0   3  25       57.07       35.72     36.38 o 
   1   3  25       22.05        0.82     35.88 o 
   2   3  25       86.35       89.47     49.74 o 
  -8   4  25       35.41       19.13     39.49 o 
  -7   4  25       39.05       37.71     59.66 o 
  -6   4  25       34.64        2.44     35.69 o 
  -5   4  25        9.51       28.60     33.85 o 
  -4   4  25       76.68       65.23     29.09 o 
  -3   4  25       12.92      -11.40     24.03 o 
  -2   4  25       16.64       24.63     26.95 o 
  -1   4  25      282.23      288.79     38.92 o 
   0   4  25      124.17      120.54     41.44 o 
   1   4  25        5.61       28.41     50.86 o 
   2   4  25       53.38       72.14     42.50 o 
  -7   5  25        1.12       -0.43     38.09 o 
  -6   5  25        1.70      -23.62     30.90 o 
  -5   5  25      138.33      146.52     45.12 o 
  -4   5  25      138.29      108.68     42.50 o 
  -3   5  25       23.08       -9.46     32.31 o 
  -2   5  25      113.24      105.77     42.75 o 
  -1   5  25       20.58       29.69     27.69 o 
   0   5  25      197.80      187.64     47.22 o 
   1   5  25      130.11       69.47     39.80 o 
  -6   6  25       82.54       75.67     42.05 o 
  -5   6  25        3.74      -25.31     33.67 o 
  -4   6  25       74.84       64.33     39.40 o 
  -3   6  25       87.85      130.25     41.84 o 
  -2   6  25       34.20       37.00     36.46 o 
  -1   6  25       21.62       12.94     28.61 o 
   0   6  25       79.58       74.13     32.76 o 
  -5   7  25       10.58       -2.69     39.90 o 
  -4   7  25      124.51       70.03     41.73 o 
  -3   7  25       41.80       37.40     38.74 o 
  -2   7  25        6.16      -46.40     30.93 o 
  -1   7  25       30.20       -5.73     36.02 o 
  -8   0  26       37.03       56.31     36.55 o 
  -7   0  26      104.96       92.54     38.34 o 
  -6   0  26     1164.85     1115.46     63.92 o 
  -5   0  26      879.67      911.53     57.71 o 
  -4   0  26     1354.57     1265.87     65.20 o 
  -3   0  26        7.68      -13.94     32.51 o 
  -2   0  26     1686.35     1471.42    102.16 o 
  -1   0  26     4348.41     3943.13    158.69 o 
   0   0  26     1930.99     1957.32    119.46 o 
   1   0  26       62.72       25.35     51.30 o 
   2   0  26      351.01      302.90     76.36 o 
  -8   1  26      650.48      720.83     45.23 o 
  -7   1  26      594.24      769.85     42.53 o 
  -6   1  26      184.60      281.92     32.46 o 
  -5   1  26       24.93      -10.08     20.54 o 
  -4   1  26      817.26      800.62     39.04 o 
  -3   1  26     1645.24     1699.30     67.74 o 
  -2   1  26     1694.02     1704.74     61.71 o 
  -1   1  26      110.27      184.73     44.35 o 
   0   1  26      209.11      215.29     46.16 o 
   1   1  26      596.74      687.95     66.07 o 
   2   1  26      216.10      158.85     45.69 o 
  -8   2  26        7.59       24.43     36.46 o 
  -7   2  26      419.89      403.45     38.48 o 
  -6   2  26     1008.59     1008.47     43.54 o 
  -5   2  26     1226.07     1393.42     82.21 o 
  -4   2  26      402.36      451.82     44.62 o 
  -3   2  26       43.50       30.98     27.12 o 
  -2   2  26      708.68      715.15     49.26 o 
  -1   2  26     1442.38     1386.32     76.43 o 
   0   2  26     1202.62     1231.20     67.96 o 
   1   2  26      376.88      441.89     59.85 o 
   2   2  26       20.02       40.13     40.47 o 
  -8   3  26      653.04      720.42     74.29 o 
  -7   3  26      721.55      763.99     88.59 o 
  -6   3  26      109.41      171.41     52.44 o 
  -5   3  26      125.47       98.34     32.71 o 
  -4   3  26     1107.12     1014.23     51.88 o 
  -3   3  26     1518.73     1527.19     63.31 o 
  -2   3  26      633.56      707.53     49.39 o 
  -1   3  26      105.75       61.04     29.91 o 
   0   3  26       51.65       26.27     36.46 o 
   1   3  26      839.68      844.54     67.36 o 
  -7   4  26      191.99      250.14     53.79 o 
  -6   4  26      961.99      899.60     69.91 o 
  -5   4  26     1432.89     1444.29     76.78 o 
  -4   4  26      668.53      800.94     82.77 o 
  -3   4  26        0.65      -32.71     25.35 o 
  -2   4  26      608.77      591.08     50.53 o 
  -1   4  26     1299.63     1347.15     59.49 o 
   0   4  26     1054.76     1124.58     67.34 o 
   1   4  26      200.62      223.95     63.16 o 
  -7   5  26      560.56      686.61     72.93 o 
  -6   5  26      321.82      374.66    103.35 o 
  -5   5  26      210.85      209.66     54.06 o 
  -4   5  26      637.60      785.27    134.00 o 
  -3   5  26     1066.20     1029.73     66.07 o 
  -2   5  26      316.62      427.90     46.43 o 
  -1   5  26       44.00        2.71     28.22 o 
   0   5  26       40.52       -1.04     37.34 o 
  -5   6  26      617.66      849.15     79.93 o 
  -4   6  26      133.63      127.56     44.32 o 
  -3   6  26        1.20      -49.61     46.90 o 
  -2   6  26      324.80      366.66     55.40 o 
  -1   6  26      631.69      730.97     57.09 o 
  -8   1  27        3.63       15.72     23.21 o 
  -7   1  27        9.18      -23.74     22.05 o 
  -6   1  27        0.01      -19.04     20.87 o 
  -5   1  27        9.31      -30.65     20.43 o 
  -4   1  27       15.38       24.15     22.54 o 
  -3   1  27        3.57        9.48     26.83 o 
  -2   1  27       20.16       48.06     37.05 o 
  -1   1  27        0.12      -34.26     31.80 o 
   0   1  27        2.88      -12.74     35.08 o 
   1   1  27      180.93      256.10     66.22 o 
  -7   2  27        0.05       14.54     26.74 o 
  -6   2  27        1.32      -31.79     21.20 o 
  -5   2  27       35.43       32.66     23.69 o 
  -4   2  27       14.03       21.70     27.08 o 
  -3   2  27       18.19      -24.82     25.32 o 
  -2   2  27        3.96       24.98     26.90 o 
  -1   2  27       45.40       94.32     39.78 o 
   0   2  27        7.66       57.33     39.06 o 
   1   2  27        0.05       21.00     39.59 o 
  -7   3  27        2.23      -43.88     32.49 o 
  -6   3  27        0.08      -32.38     22.51 o 
  -5   3  27        0.19      -32.60     24.86 o 
  -4   3  27        1.17      -12.37     27.27 o 
  -3   3  27        0.36        1.89     27.10 o 
  -2   3  27      102.42       27.89     30.89 o 
  -1   3  27       12.40      -41.02     33.71 o 
   0   3  27        0.60       -1.05     35.85 o 
   1   3  27       45.64       71.49     42.97 o 
  -7   4  27        0.88       51.75     42.12 o 
  -6   4  27       43.93       51.87     38.90 o 
  -5   4  27       92.62       37.09     37.79 o 
  -4   4  27       82.09       64.97     31.34 o 
  -3   4  27        2.23       -3.32     27.84 o 
  -2   4  27        1.10       36.56     28.87 o 
  -1   4  27        0.24       29.38     29.61 o 
   0   4  27       12.80       38.02     39.10 o 
  -6   5  27        5.15      -35.23     35.51 o 
  -5   5  27       16.78       31.00     38.51 o 
  -4   5  27       12.95       55.50     37.06 o 
  -3   5  27       16.50       17.87     37.16 o 
  -2   5  27       36.36        5.62     28.23 o 
  -1   5  27       29.32      -13.08     38.22 o 
  -4   6  27      159.07      120.70     46.53 o 
  -3   6  27       34.26       30.27     38.61 o 
  -7   0  28      728.03      798.11     78.75 o 
  -6   0  28      744.22      723.06    137.58 o 
  -5   0  28      350.13      448.74     55.57 o 
  -4   0  28       14.62       -6.39     31.97 o 
  -3   0  28      788.35      838.62    101.86 o 
  -2   0  28     1463.18     1249.20    100.67 o 
  -1   0  28      433.92      591.79     89.34 o 
   0   0  28       52.14       88.44     66.22 o 
  -7   1  28        2.48      -31.01     20.67 o 
  -6   1  28      216.80      203.86     31.88 o 
  -5   1  28      607.84      633.89     42.14 o 
  -4   1  28     1015.17     1061.57     45.36 o 
  -3   1  28      485.16      463.17     46.95 o 
  -2   1  28        1.97      -15.28     34.15 o 
  -1   1  28      104.92      139.69     45.87 o 
   0   1  28      821.10      876.05     63.68 o 
  -7   2  28      636.95      643.59     48.76 o 
  -6   2  28      484.60      623.93     78.40 o 
  -5   2  28      122.44      111.26     29.00 o 
  -4   2  28       67.73       61.82     30.09 o 
  -3   2  28      907.00      922.05     69.83 o 
  -2   2  28      845.80      858.32     49.81 o 
  -1   2  28      617.42      757.89     68.97 o 
   0   2  28      165.51      146.56     46.50 o 
  -6   3  28      318.54      304.80     40.89 o 
  -5   3  28      798.06      827.05     66.92 o 
  -4   3  28      856.71      981.92     53.70 o 
  -3   3  28      249.96      302.26     42.76 o 
  -2   3  28       39.95       28.17     29.02 o 
  -1   3  28      155.71      192.78     46.87 o 
   0   3  28      528.09      686.38    103.95 o 
  -6   4  28      284.71      327.45     71.89 o 
  -5   4  28       75.95       47.61     40.34 o 
  -4   4  28       47.14       32.42     37.54 o 
  -3   4  28      945.70      898.82     55.25 o 
  -2   4  28     1202.78     1158.49     56.96 o 
  -1   4  28      531.81      633.25     68.49 o 
  -4   5  28      753.63      969.27     99.63 o 
  -3   5  28      122.54      123.33     46.52 o 
  -6   1  29        0.31      -15.47     22.98 o 
  -5   1  29        3.12       -3.38     23.26 o 
  -4   1  29        0.85       45.62     29.56 o 
  -3   1  29        1.20      -22.54     26.85 o 
  -2   1  29       32.60      -46.52     32.70 o 
  -1   1  29        0.02        9.63     36.21 o 
  -6   2  29        1.87      -35.17     23.45 o 
  -5   2  29        1.63      -21.55     26.85 o 
  -4   2  29        0.29      -21.95     25.54 o 
  -3   2  29        0.22       10.94     27.86 o 
  -2   2  29        2.68       -5.42     36.96 o 
  -1   2  29       28.83      -26.09     34.80 o 
  -5   3  29       34.38       59.50     31.24 o 
  -4   3  29        1.28       16.65     30.13 o 
  -3   3  29        1.25      -39.19     26.12 o 
  -2   3  29       60.73       70.32     33.63 o 
  -4   4  29       35.69        6.60     37.52 o 
  -3   4  29        0.29      -14.07     35.67 o 
  -5   0  30      161.83      181.73     58.69 o 
  -4   0  30      984.18     1003.31     71.96 o 
  -3   0  30      859.65      942.57    110.22 o 
  -2   0  30      180.12      220.73     73.08 o 
  -5   1  30      337.35      387.02     40.14 o 
  -4   1  30       63.83       53.95     32.53 o 
  -3   1  30       66.78       65.68     40.61 o 
  -2   1  30      344.03      358.90     57.86 o 
  -4   2  30      742.50      823.20     54.19 o 
  -3   2  30      560.74      641.51     56.09 o 
                                                 
